# Supplementary material for: Assessment of virus and Leptospira carriage in bats in France
Source: PLoS One. 2023 Oct 20;18(10):e0292840. doi: 10.1371/journal.pone.0292840 (PMC10588846; doi:10.1371/journal.pone.0292840)
Supplement: S2 File — (XLSX) [file pone.0292840.s002.xlsx]

## Sheet: Maternity colonies
Sample ID	Date	Site	Species : morphologic identification	Species : genetic identification	RT-PCR BA	ɑ-COV (SG PCR)	Pan-COV	ROT (SG PCR)	ROT (SG PCR) second test	CDV (TQ PCR)	SG RT-PCR Lyssa
T1B1	2019-05-01	Pierre La Treiche	Rhinolophus hipposideros/ Rhinolophus ferrumequinum	No	Detected	ND	NT	ND	ND	ND	ND
T2B1	2019-05-01	Pierre La Treiche	Rhinolophus hipposideros/ Rhinolophus ferrumequinum	No	Detected	ND	NT	ND	ND	ND	ND
T4B1	2019-05-01	Pierre La Treiche	Rhinolophus hipposideros/ Rhinolophus ferrumequinum	No	Detected	ND	NT	ND	ND	ND	ND
T1B2	2019-05-01	Pierre La Treiche	Myotis myotis	No	ND*	Detected	Detected	NA-BA(-)	NA-BA(-)	NA-BA(-)	NA-BA(-)
T2B2	2019-05-01	Pierre La Treiche	Myotis myotis	No	ND	Detected	Detected	NA-BA(-)	NA-BA(-)	NA-BA(-)	NA-BA(-)
T3B2	2019-05-01	Pierre La Treiche	Myotis myotis	No	Detected	ND	NT	ND	ND	ND	ND
T4B2	2019-05-01	Pierre La Treiche	Myotis myotis	No	Detected	ND	NT	ND	ND	ND	ND
T5B2	2019-05-01	Pierre La Treiche	Myotis myotis	No	Detected	ND	NT	ND	ND	ND	ND
T6B2	2019-05-01	Pierre La Treiche	Myotis myotis	No	ND	NA-BA(-)	Detected	NA-BA(-)	NA-BA(-)	NA-BA(-)	NA-BA(-)
T7B2	2019-05-01	Pierre La Treiche	Myotis myotis	No	ND	NA-BA(-)	NA-BA(-)	NA-BA(-)	NA-BA(-)	NA-BA(-)	NA-BA(-)
T8B2	2019-05-01	Pierre La Treiche	Myotis myotis	No	ND	NI	NA-BA(-)	NA-BA(-)	NA-BA(-)	NA-BA(-)	NA-BA(-)
T9B2	2019-05-01	Pierre La Treiche	Myotis myotis	No	Detected	ND	NT	ND	ND	ND	ND
T10B2	2019-05-01	Pierre La Treiche	Myotis myotis	No	Detected	Detected	Detected	ND	ND	ND	ND
T11B2	2019-05-01	Pierre La Treiche	Myotis myotis	No	ND	NA-BA(-)	NA-BA(-)	NA-BA(-)	NA-BA(-)	NA-BA(-)	NA-BA(-)
T12B2	2019-05-01	Pierre La Treiche	Myotis myotis	No	ND	NA-BA(-)	NA-BA(-)	NA-BA(-)	NA-BA(-)	NA-BA(-)	NA-BA(-)
T13B2	2019-05-01	Pierre La Treiche	Myotis myotis	No	Detected	ND	NT	ND	ND	ND	ND
T14B2	2019-05-01	Pierre La Treiche	Myotis myotis	No	Detected	ND	NT	ND	ND	ND	ND
T15B2	2019-05-01	Pierre La Treiche	Myotis myotis	No	Detected	ND	NT	ND	ND	ND	ND
T16B2	2019-05-01	Pierre La Treiche	Myotis myotis	No	Detected	Detected	Detected	ND	ND	ND	ND
T17B2	2019-05-01	Pierre La Treiche	Myotis myotis	No	Detected	NI	ND	ND	ND	ND	ND
T18B2	2019-05-01	Pierre La Treiche	Myotis myotis	No	ND	NA-BA(-)	NA-BA(-)	NA-BA(-)	NA-BA(-)	NA-BA(-)	NA-BA(-)
T19B2	2019-05-01	Pierre La Treiche	Myotis myotis	No	Detected	ND	NT	ND	ND	ND	ND
T20B2	2019-05-01	Pierre La Treiche	Myotis myotis	No	Detected	ND	NT	ND	ND	ND	ND
T21B2	2019-05-01	Pierre La Treiche	Myotis myotis	No	Detected	ND	NT	ND	ND	ND	ND
T22B2	2019-05-01	Pierre La Treiche	Myotis myotis	No	ND	NA-BA(-)	NA-BA(-)	NA-BA(-)	NA-BA(-)	NA-BA(-)	NA-BA(-)
T23B2	2019-05-01	Pierre La Treiche	Myotis myotis	No	ND	NA-BA(-)	NA-BA(-)	NA-BA(-)	NA-BA(-)	NA-BA(-)	NA-BA(-)
T24B2	2019-05-01	Pierre La Treiche	Myotis myotis	No	ND	NA-BA(-)	NA-BA(-)	NA-BA(-)	NA-BA(-)	NA-BA(-)	NA-BA(-)
T25B2	2019-05-01	Pierre La Treiche	Myotis myotis	No	Detected	ND	NT	ND	ND	ND	ND
T1B1	2019-06-01	Pierre La Treiche	Rhinolophus hipposideros/ Rhinolophus ferrumequinum	No	ND	NA-BA(-)	NA-BA(-)	NA-BA(-)	NA-BA(-)	NA-BA(-)	NA-BA(-)
T2B1	2019-06-01	Pierre La Treiche	Rhinolophus hipposideros/ Rhinolophus ferrumequinum	No	Detected	ND	NT	ND	ND	ND	ND
T4B1	2019-06-01	Pierre La Treiche	Rhinolophus hipposideros/ Rhinolophus ferrumequinum	No	Detected	ND	NT	ND	ND	ND	ND
T1B2	2019-06-01	Pierre La Treiche	Myotis myotis	No	Detected	ND	NT	ND	ND	ND	ND
T2B2	2019-06-01	Pierre La Treiche	Myotis myotis	No	Detected	ND	NT	ND	ND	ND	ND
T3B2	2019-06-01	Pierre La Treiche	Myotis myotis	No	Detected	ND	NT	ND	ND	ND	ND
T4B2	2019-06-01	Pierre La Treiche	Myotis myotis	No	Detected	ND	NT	ND	ND	ND	ND
T5B2	2019-06-01	Pierre La Treiche	Myotis myotis	No	Detected	ND	NT	ND	ND	ND	ND
T6B2	2019-06-01	Pierre La Treiche	Myotis myotis	No	Detected	ND	NT	ND	ND	ND	ND
T7B2	2019-06-01	Pierre La Treiche	Myotis myotis	No	Detected	ND	NT	ND	ND	ND	ND
T8B2	2019-06-01	Pierre La Treiche	Myotis myotis	No	Detected	ND	NT	NI	ND	ND	ND
T9B2	2019-06-01	Pierre La Treiche	Myotis myotis	No	Detected	ND	NT	ND	ND	ND	ND
T10B2	2019-06-01	Pierre La Treiche	Myotis myotis	No	Detected	ND	NT	ND	ND	ND	ND
T11B2	2019-06-01	Pierre La Treiche	Myotis myotis	No	Detected	ND	NT	ND	ND	ND	ND
T12B2	2019-06-01	Pierre La Treiche	Myotis myotis	No	Detected	ND	NT	ND	ND	ND	ND
T13B2	2019-06-01	Pierre La Treiche	Myotis myotis	No	Detected	ND	NT	ND	ND	ND	ND
T14B2	2019-06-01	Pierre La Treiche	Myotis myotis	No	Detected	ND	NT	NI	ND	ND	ND
T15B2	2019-06-01	Pierre La Treiche	Myotis myotis	No	Detected	ND	NT	ND	ND	ND	ND
T16B2	2019-06-01	Pierre La Treiche	Myotis myotis	No	Detected	ND	NT	ND	ND	ND	ND
T17B2	2019-06-01	Pierre La Treiche	Myotis myotis	No	Detected	ND	NT	ND	ND	ND	ND
T18B2	2019-06-01	Pierre La Treiche	Myotis myotis	No	Detected	ND	NT	ND	ND	ND	ND
T19B2	2019-06-01	Pierre La Treiche	Myotis myotis	No	Detected	ND	NT	ND	ND	ND	ND
T20B2	2019-06-01	Pierre La Treiche	Myotis myotis	No	ND	NA-BA(-)	NA-BA(-)	NA-BA(-)	NA-BA(-)	NA-BA(-)	NA-BA(-)
T21B2	2019-06-01	Pierre La Treiche	Myotis myotis	No	ND	NA-BA(-)	NA-BA(-)	NA-BA(-)	NA-BA(-)	NA-BA(-)	NA-BA(-)
T22B2	2019-06-01	Pierre La Treiche	Myotis myotis	No	ND	NA-BA(-)	NA-BA(-)	NA-BA(-)	NA-BA(-)	NA-BA(-)	NA-BA(-)
T23B2	2019-06-01	Pierre La Treiche	Myotis myotis	No	ND	NA-BA(-)	NA-BA(-)	NA-BA(-)	NA-BA(-)	NA-BA(-)	NA-BA(-)
T24B2	2019-06-01	Pierre La Treiche	Myotis myotis	No	ND	NA-BA(-)	NA-BA(-)	NA-BA(-)	NA-BA(-)	NA-BA(-)	NA-BA(-)
T24B2 Juin	2019-06-01	Pierre La Treiche	Myotis myotis	No	ND	NA-BA(-)	NA-BA(-)	NA-BA(-)	NA-BA(-)	NA-BA(-)	NA-BA(-)
T25B2 Juin	2019-06-01	Pierre La Treiche	Myotis myotis	No	Detected	ND	NT	ND	ND	ND	ND
T1B2	2019-07-01	Pierre La Treiche	Myotis myotis	No	Detected	ND	NT	ND	ND	ND	ND
T2B2	2019-07-01	Pierre La Treiche	Myotis myotis	No	Detected	ND	NT	Detected	ND	ND	ND
T3B2	2019-07-01	Pierre La Treiche	Myotis myotis	No	Detected	ND	NT	ND	ND	ND	ND
T4B2	2019-07-01	Pierre La Treiche	Myotis myotis	No	Detected	ND	NT	ND	ND	ND	ND
T5B2	2019-07-01	Pierre La Treiche	Myotis myotis	No	ND	NA-BA(-)	NA-BA(-)	NA-BA(-)	NA-BA(-)	NA-BA(-)	NA-BA(-)
T6B2	2019-07-01	Pierre La Treiche	Myotis myotis	No	ND	NA-BA(-)	NA-BA(-)	NA-BA(-)	NA-BA(-)	NA-BA(-)	NA-BA(-)
T7B2	2019-07-01	Pierre La Treiche	Myotis myotis	No	ND	NA-BA(-)	NA-BA(-)	NA-BA(-)	NA-BA(-)	NA-BA(-)	NA-BA(-)
T8B2	2019-07-01	Pierre La Treiche	Myotis myotis	No	Detected	ND	NT	ND	ND	ND	ND
T9B2	2019-07-01	Pierre La Treiche	Myotis myotis	No	Detected	ND	NT	ND	ND	ND	ND
T10B2	2019-07-01	Pierre La Treiche	Myotis myotis	No	Detected	ND	NT	ND	ND	ND	ND
T11B2	2019-07-01	Pierre La Treiche	Myotis myotis	No	Detected	ND	NT	ND	ND	ND	ND
T12B2	2019-07-01	Pierre La Treiche	Myotis myotis	No	Detected	ND	NT	ND	ND	ND	ND
T13B2	2019-07-01	Pierre La Treiche	Myotis myotis	No	Detected	ND	NT	ND	ND	ND	ND
T14B2	2019-07-01	Pierre La Treiche	Myotis myotis	No	Detected	ND	NT	ND	ND	ND	ND
T15B2	2019-07-01	Pierre La Treiche	Myotis myotis	No	Detected	NI	ND	NI	ND	ND	ND
T16B2	2019-07-01	Pierre La Treiche	Myotis myotis	No	Detected	ND	NT	ND	ND	ND	ND
T17B2	2019-07-01	Pierre La Treiche	Myotis myotis	No	Detected	ND	NT	ND	ND	ND	ND
T18B2	2019-07-01	Pierre La Treiche	Myotis myotis	No	Detected	ND	NT	ND	ND	ND	ND
T19B2	2019-07-01	Pierre La Treiche	Myotis myotis	No	Detected	ND	NT	ND	ND	ND	ND
T20B2	2019-07-01	Pierre La Treiche	Myotis myotis	No	Detected	ND	NT	ND	ND	ND	ND
T21B2	2019-07-01	Pierre La Treiche	Myotis myotis	No	Detected	ND	NT	ND	ND	ND	ND
T22B2	2019-07-01	Pierre La Treiche	Myotis myotis	No	Detected	ND	NT	ND	ND	ND	ND
T23B2	2019-07-01	Pierre La Treiche	Myotis myotis	No	Detected	ND	NT	ND	ND	ND	ND
T24B2	2019-07-01	Pierre La Treiche	Myotis myotis	No	Detected	ND	NT	ND	ND	ND	ND
T25B2	2019-07-01	Pierre La Treiche	Myotis myotis	No	ND	NA-BA(-)	NA-BA(-)	NA-BA(-)	NA-BA(-)	NA-BA(-)	NA-BA(-)
T1B1	2019-07-01	Pierre La Treiche	Rhinolophus hipposideros/ Rhinolophus ferrumequinum	No	ND	NA-BA(-)	NA-BA(-)	NA-BA(-)	NA-BA(-)	NA-BA(-)	NA-BA(-)
T3B1	2019-07-01	Pierre La Treiche	Rhinolophus hipposideros/ Rhinolophus ferrumequinum	No	ND	NA-BA(-)	NA-BA(-)	NA-BA(-)	NA-BA(-)	NA-BA(-)	NA-BA(-)
T4B1	2019-07-01	Pierre La Treiche	Rhinolophus hipposideros/ Rhinolophus ferrumequinum	No	Detected	ND	NT	ND	ND	ND	ND
T1B2	2019-08-01	Pierre La Treiche	Myotis myotis	No	ND	NA-BA(-)	NA-BA(-)	NA-BA(-)	NA-BA(-)	NA-BA(-)	NA-BA(-)
T2B2	2019-08-01	Pierre La Treiche	Myotis myotis	No	Detected	Detected	Detected	NI	ND	ND	ND
T3B2	2019-08-01	Pierre La Treiche	Myotis myotis	No	Detected	ND	NT	ND	ND	ND	ND
T4B2	2019-08-01	Pierre La Treiche	Myotis myotis	No	Detected	Detected	NI	ND	ND	ND	ND
T5B2	2019-08-01	Pierre La Treiche	Myotis myotis	No	Detected	Detected	NI	ND	ND	ND	ND
T6B2	2019-08-01	Pierre La Treiche	Myotis myotis	No	Detected	NI	ND	NI	ND	ND	ND
T7B2	2019-08-01	Pierre La Treiche	Myotis myotis	No	ND	NA-BA(-)	NA-BA(-)	NA-BA(-)	NA-BA(-)	NA-BA(-)	NA-BA(-)
T8B2	2019-08-01	Pierre La Treiche	Myotis myotis	No	Detected	NI	ND	ND	ND	ND	ND
T9B2	2019-08-01	Pierre La Treiche	Myotis myotis	No	Detected	Detected	Detected	ND	ND	ND	ND
T10B2	2019-08-01	Pierre La Treiche	Myotis myotis	No	Detected	Detected	Detected	ND	ND	ND	ND
T11B2	2019-08-01	Pierre La Treiche	Myotis myotis	No	Detected	Detected	NI	ND	ND	ND	ND
T12B2	2019-08-01	Pierre La Treiche	Myotis myotis	No	Detected	Detected	NI	ND	ND	ND	ND
T13B2	2019-08-01	Pierre La Treiche	Myotis myotis	No	ND	NA-BA(-)	NA-BA(-)	NA-BA(-)	NA-BA(-)	NA-BA(-)	NA-BA(-)
T14B2	2019-08-01	Pierre La Treiche	Myotis myotis	No	Detected	NI	ND	ND	ND	ND	ND
T15B2	2019-08-01	Pierre La Treiche	Myotis myotis	No	Detected	ND	NT	ND	ND	ND	ND
T16B2	2019-08-01	Pierre La Treiche	Myotis myotis	No	ND	NA-BA(-)	NA-BA(-)	NA-BA(-)	NA-BA(-)	NA-BA(-)	NA-BA(-)
T17B2	2019-08-01	Pierre La Treiche	Myotis myotis	No	Detected	ND	NT	ND	ND	ND	ND
T18B2	2019-08-01	Pierre La Treiche	Myotis myotis	No	Detected	NI	ND	ND	ND	ND	ND
T19B2	2019-08-01	Pierre La Treiche	Myotis myotis	No	Detected	Detected	NI	ND	ND	ND	ND
T20B2	2019-08-01	Pierre La Treiche	Myotis myotis	No	Detected	Detected	NI	ND	ND	ND	ND
T21B2	2019-08-01	Pierre La Treiche	Myotis myotis	No	Detected	NI	ND	ND	ND	ND	ND
T22B2	2019-08-01	Pierre La Treiche	Myotis myotis	No	Detected	ND	NT	ND	ND	ND	ND
T23B2	2019-08-01	Pierre La Treiche	Myotis myotis	No	Detected	Detected	NI	ND	ND	ND	ND
T24B2	2019-08-01	Pierre La Treiche	Myotis myotis	No	Detected	Detected	NI	ND	ND	ND	ND
T25B2	2019-08-01	Pierre La Treiche	Myotis myotis	No	Detected	Detected	NI	ND	ND	ND	ND
T1B1	2019-08-01	Pierre La Treiche	Rhinolophus hipposideros/ Rhinolophus ferrumequinum	No	Detected	ND	NT	ND	ND	ND	ND
T2B1	2019-08-01	Pierre La Treiche	Rhinolophus hipposideros/ Rhinolophus ferrumequinum	No	Detected	NI	ND	ND	ND	ND	ND
T3B1	2019-08-01	Pierre La Treiche	Rhinolophus hipposideros/ Rhinolophus ferrumequinum	No	ND	NA-BA(-)	NA-BA(-)	NA-BA(-)	NA-BA(-)	NA-BA(-)	NA-BA(-)
T1B2	2019-09-01	Pierre La Treiche	Myotis myotis	No	Detected	ND	NT	ND	ND	ND	ND
T2B2	2019-09-01	Pierre La Treiche	Myotis myotis	No	Detected	Detected	NI	ND	ND	ND	ND
T3B2	2019-09-01	Pierre La Treiche	Myotis myotis	No	ND	NA-BA(-)	NA-BA(-)	NA-BA(-)	NA-BA(-)	NA-BA(-)	NA-BA(-)
T4B2	2019-09-01	Pierre La Treiche	Myotis myotis	No	Detected	ND	NT	ND	ND	ND	ND
T5B2	2019-09-01	Pierre La Treiche	Myotis myotis	No	Detected	ND	NT	ND	ND	ND	ND
T6B2	2019-09-01	Pierre La Treiche	Myotis myotis	No	Detected	ND	NT	ND	ND	ND	ND
T7B2	2019-09-01	Pierre La Treiche	Myotis myotis	No	Detected	ND	NT	ND	ND	ND	ND
T8B2	2019-09-01	Pierre La Treiche	Myotis myotis	No	ND	NA-BA(-)	NA-BA(-)	NA-BA(-)	NA-BA(-)	NA-BA(-)	NA-BA(-)
T9B2	2019-09-01	Pierre La Treiche	Myotis myotis	No	ND	NA-BA(-)	NA-BA(-)	NA-BA(-)	NA-BA(-)	NA-BA(-)	NA-BA(-)
T10B2	2019-09-01	Pierre La Treiche	Myotis myotis	No	ND	NA-BA(-)	NA-BA(-)	NA-BA(-)	NA-BA(-)	NA-BA(-)	NA-BA(-)
T11B2	2019-09-01	Pierre La Treiche	Myotis myotis	No	ND	NA-BA(-)	NA-BA(-)	NA-BA(-)	NA-BA(-)	NA-BA(-)	NA-BA(-)
T12B2	2019-09-01	Pierre La Treiche	Myotis myotis	No	Detected	Detected	NI	ND	ND	ND	ND
T13B2	2019-09-01	Pierre La Treiche	Myotis myotis	No	Detected	Detected	NI	ND	ND	ND	ND
T14B2	2019-09-01	Pierre La Treiche	Myotis myotis	No	ND	NA-BA(-)	NA-BA(-)	NA-BA(-)	NA-BA(-)	NA-BA(-)	NA-BA(-)
T15B2	2019-09-01	Pierre La Treiche	Myotis myotis	No	Detected	Detected	Detected	ND	ND	ND	ND
T16B2	2019-09-01	Pierre La Treiche	Myotis myotis	No	ND	NA-BA(-)	NA-BA(-)	NA-BA(-)	NA-BA(-)	NA-BA(-)	NA-BA(-)
T17B2	2019-09-01	Pierre La Treiche	Myotis myotis	No	Detected	Detected	NI	ND	ND	ND	ND
T18B2	2019-09-01	Pierre La Treiche	Myotis myotis	No	Detected	Detected	NI	ND	ND	ND	ND
T19B2	2019-09-01	Pierre La Treiche	Myotis myotis	No	Detected	Detected	NI	ND	ND	ND	ND
T20B2	2019-09-01	Pierre La Treiche	Myotis myotis	No	Detected	Detected	NI	ND	ND	ND	ND
T21B2	2019-09-01	Pierre La Treiche	Myotis myotis	No	Detected	Detected	NI	ND	ND	ND	ND
T22B2	2019-09-01	Pierre La Treiche	Myotis myotis	No	Detected	ND	NT	ND	ND	ND	ND
T23B2	2019-09-01	Pierre La Treiche	Myotis myotis	No	Detected	ND	NT	ND	ND	ND	ND
T24B2	2019-09-01	Pierre La Treiche	Myotis myotis	No	Detected	Detected	NI	ND	ND	ND	ND
T25B2	2019-09-01	Pierre La Treiche	Myotis myotis	No	Detected	Detected	NI	ND	ND	ND	ND
T26B2	2019-09-01	Pierre La Treiche	Myotis myotis	No	Detected	Detected	NI	ND	ND	ND	ND
T27B2	2019-09-01	Pierre La Treiche	Myotis myotis	No	Detected	Detected	NI	ND	ND	ND	ND
T1B2	2019-10-01	Pierre La Treiche	Myotis myotis	No	Detected	ND	NT	ND	ND	ND	ND
T2B2	2019-10-01	Pierre La Treiche	Myotis myotis	No	Detected	ND	NT	NI	ND	ND	ND
T3B2	2019-10-01	Pierre La Treiche	Myotis myotis	No	Detected	NI	NT	ND	ND	ND	ND
T4B2	2019-10-01	Pierre La Treiche	Myotis myotis	No	Detected	ND	NT	ND	ND	ND	ND
T5B2	2019-10-01	Pierre La Treiche	Myotis myotis	No	Detected	ND	NT	ND	ND	ND	ND
T6B2	2019-10-01	Pierre La Treiche	Myotis myotis	No	Detected	ND	NT	ND	ND	ND	ND
T7B2	2019-10-01	Pierre La Treiche	Myotis myotis	No	Detected	Detected	NI	ND	ND	ND	ND
T8B2	2019-10-01	Pierre La Treiche	Myotis myotis	No	Detected	ND	NT	ND	ND	ND	ND
T9B2	2019-10-01	Pierre La Treiche	Myotis myotis	No	Detected	ND	NT	ND	ND	ND	ND
T10B2	2019-10-01	Pierre La Treiche	Myotis myotis	No	Detected	Detected	Detected	ND	ND	ND	ND
T11B2	2019-10-01	Pierre La Treiche	Myotis myotis	No	Detected	Detected	NI	ND	ND	ND	ND
T12B2	2019-10-01	Pierre La Treiche	Myotis myotis	No	Detected	ND	NT	ND	ND	ND	ND
T13B2	2019-10-01	Pierre La Treiche	Myotis myotis	No	Detected	ND	NT	NI	ND	ND	ND
T14B2	2019-10-01	Pierre La Treiche	Myotis myotis	No	Detected	Detected	NI	ND	ND	ND	ND
T15B2	2019-10-01	Pierre La Treiche	Myotis myotis	No	Detected	ND	NT	ND	ND	ND	ND
T16B2	2019-10-01	Pierre La Treiche	Myotis myotis	No	Detected	ND	NT	ND	ND	ND	ND
T17B2	2019-10-01	Pierre La Treiche	Myotis myotis	No	Detected	ND	NT	ND	ND	ND	ND
T18B2	2019-10-01	Pierre La Treiche	Myotis myotis	No	Detected	Detected	NI	ND	ND	ND	ND
T19B2	2019-10-01	Pierre La Treiche	Myotis myotis	No	Detected	ND	NT	ND	ND	ND	ND
T20B2	2019-10-01	Pierre La Treiche	Myotis myotis	No	Detected	ND	NT	ND	ND	ND	ND
T21B2	2019-10-01	Pierre La Treiche	Myotis myotis	No	Detected	ND	NT	ND	ND	ND	ND
T22B2	2019-10-01	Pierre La Treiche	Myotis myotis	No	Detected	ND	NT	ND	ND	ND	ND
T23B2	2019-10-01	Pierre La Treiche	Myotis myotis	No	Detected	Detected	NI	NI	ND	ND	ND
T24B2	2019-10-01	Pierre La Treiche	Myotis myotis	No	Detected	Detected	NI	ND	ND	ND	ND
T25B2	2019-10-01	Pierre La Treiche	Myotis myotis	No	Detected	ND	NT	ND	ND	ND	ND
T1B1	2019-06-01	Pagny/M	Myotis daubentonii/Rhinolophus ferrumequinum	No	ND	NA-BA(-)	NA-BA(-)	NA-BA(-)	NA-BA(-)	NA-BA(-)	NA-BA(-)
T2B1	2019-06-01	Pagny/M	Myotis daubentonii/Rhinolophus ferrumequinum	No	Detected	ND	NT	NI	ND	ND	ND
T3B1	2019-06-01	Pagny/M	Myotis daubentonii/Rhinolophus ferrumequinum	No	ND	NA-BA(-)	NA-BA(-)	NA-BA(-)	NA-BA(-)	NA-BA(-)	NA-BA(-)
T4B1	2019-06-01	Pagny/M	Myotis daubentonii/Rhinolophus ferrumequinum	No	Detected	ND	NT	ND	ND	ND	ND
T5B1	2019-06-01	Pagny/M	Myotis daubentonii/Rhinolophus ferrumequinum	No	Detected	NI	NT	ND	ND	ND	ND
T6B1	2019-06-01	Pagny/M	Myotis daubentonii/Rhinolophus ferrumequinum	No	Detected	ND	NT	ND	ND	ND	ND
T7B1	2019-06-01	Pagny/M	Myotis daubentonii/Rhinolophus ferrumequinum	No	Detected	ND	NT	ND	ND	ND	ND
T8B1	2019-06-01	Pagny/M	Myotis daubentonii/Rhinolophus ferrumequinum	No	Detected	Detected	NT	ND	ND	ND	ND
T9B1	2019-06-01	Pagny/M	Myotis daubentonii/Rhinolophus ferrumequinum	No	Detected	ND	NT	ND	ND	ND	ND
T10B1	2019-06-01	Pagny/M	Myotis daubentonii/Rhinolophus ferrumequinum	No	Detected	ND	NT	ND	ND	ND	ND
T11B1	2019-06-01	Pagny/M	Myotis daubentonii/Rhinolophus ferrumequinum	No	Detected	ND	NT	NI	ND	ND	ND
T12B1	2019-06-01	Pagny/M	Myotis daubentonii/Rhinolophus ferrumequinum	No	Detected	ND	NT	ND	ND	ND	ND
T13B1	2019-06-01	Pagny/M	Myotis daubentonii/Rhinolophus ferrumequinum	No	Detected	ND	NT	NI	ND	ND	ND
T14B1	2019-06-01	Pagny/M	Myotis daubentonii/Rhinolophus ferrumequinum	No	Detected	ND	NT	ND	ND	ND	ND
T15B1	2019-06-01	Pagny/M	Myotis daubentonii/Rhinolophus ferrumequinum	No	Detected	NI	NT	ND	ND	ND	ND
T16B1	2019-06-01	Pagny/M	Myotis daubentonii/Rhinolophus ferrumequinum	No	Detected	Detected	NT	NT	NT	NT	NT
T17B1	2019-06-01	Pagny/M	Myotis daubentonii/Rhinolophus ferrumequinum	No	Detected	ND	NT	ND	ND	ND	ND
T18B1	2019-06-01	Pagny/M	Myotis daubentonii/Rhinolophus ferrumequinum	No	Detected	ND	NT	ND	ND	ND	ND
T19B1	2019-06-01	Pagny/M	Myotis daubentonii/Rhinolophus ferrumequinum	No	Detected	ND	NT	ND	ND	ND	ND
T20B1	2019-06-01	Pagny/M	Myotis daubentonii/Rhinolophus ferrumequinum	No	Detected	ND	NT	NI	ND	ND	ND
T21B1	2019-06-01	Pagny/M	Myotis daubentonii/Rhinolophus ferrumequinum	No	Detected	ND	NT	ND	ND	ND	ND
T22B1	2019-06-01	Pagny/M	Myotis daubentonii/Rhinolophus ferrumequinum	No	Detected	ND	NT	ND	ND	ND	ND
T23B1	2019-06-01	Pagny/M	Myotis daubentonii/Rhinolophus ferrumequinum	No	Detected	Detected	NT	NI	ND	ND	ND
T24B1	2019-06-01	Pagny/M	Myotis daubentonii/Rhinolophus ferrumequinum	No	Detected	ND	NT	NI	ND	ND	ND
T25B1	2019-06-01	Pagny/M	Myotis daubentonii	No	Detected	ND	NT	Detected	ND	ND	ND
T1B2	2019-06-01	Pagny/M	Myotis daubentonii	No	ND	NA-BA(-)	NA-BA(-)	NA-BA(-)	NA-BA(-)	NA-BA(-)	NA-BA(-)
T2B2	2019-06-01	Pagny/M	Myotis daubentonii	No	Detected	ND	NT	NI	ND	ND	ND
T3B2	2019-06-01	Pagny/M	Myotis daubentonii	No	Detected	ND	NT	ND	ND	ND	ND
T4B2	2019-06-01	Pagny/M	Myotis daubentonii	No	Detected	ND	NT	ND	ND	ND	ND
T5B2	2019-06-01	Pagny/M	Myotis daubentonii	No	Detected	ND	NT	ND	ND	ND	ND
T6B2	2019-06-01	Pagny/M	Myotis daubentonii	No	Detected	ND	NT	ND	ND	ND	ND
T7B2	2019-06-01	Pagny/M	Myotis daubentonii	No	Detected	ND	NT	ND	ND	ND	ND
T8B2	2019-06-01	Pagny/M	Myotis daubentonii	No	Detected	NI	NT	NT	NT	NT	NT
T9B2	2019-06-01	Pagny/M	Myotis daubentonii	No	Detected	Detected	NT	ND	ND	ND	ND
T10B2	2019-06-01	Pagny/M	Myotis daubentonii	No	Detected	ND	NT	ND	ND	ND	ND
T11B2	2019-06-01	Pagny/M	Myotis daubentonii	No	Detected	ND	NT	ND	ND	ND	ND
T12B2	2019-06-01	Pagny/M	Myotis daubentonii	No	Detected	ND	NT	NI	ND	ND	ND
T13B2	2019-06-02	Pagny/M	Myotis daubentonii	No	ND	NA-BA(-)	NA-BA(-)	NA-BA(-)	NA-BA(-)	NA-BA(-)	NA-BA(-)
T14B2	2019-06-03	Pagny/M	Myotis daubentonii	No	Detected	NI	Detected	ND	ND	ND	ND
T15B2	2019-06-04	Pagny/M	Myotis daubentonii	No	ND	NA-BA(-)	NA-BA(-)	NA-BA(-)	NA-BA(-)	NA-BA(-)	NA-BA(-)
T16B2	2019-06-05	Pagny/M	Myotis daubentonii	No	Detected	ND	NT	ND	ND	ND	ND
T17B2	2019-06-06	Pagny/M	Myotis daubentonii	No	ND	NA-BA(-)	NA-BA(-)	NA-BA(-)	NA-BA(-)	NA-BA(-)	NA-BA(-)
T18B2	2019-06-07	Pagny/M	Myotis daubentonii	No	Detected	NI	Detected	ND	ND	ND	ND
T19B2	2019-06-08	Pagny/M	Myotis daubentonii	No	ND	NA-BA(-)	NA-BA(-)	NA-BA(-)	NA-BA(-)	NA-BA(-)	NA-BA(-)
T20B2	2019-06-09	Pagny/M	Myotis daubentonii	No	ND	NA-BA(-)	NA-BA(-)	NA-BA(-)	NA-BA(-)	NA-BA(-)	NA-BA(-)
T21B2	2019-06-10	Pagny/M	Myotis daubentonii	No	ND	NA-BA(-)	NA-BA(-)	NA-BA(-)	NA-BA(-)	NA-BA(-)	NA-BA(-)
T22B2	2019-06-11	Pagny/M	Myotis daubentonii	No	ND	NA-BA(-)	NA-BA(-)	NA-BA(-)	NA-BA(-)	NA-BA(-)	NA-BA(-)
T23B2	2019-06-12	Pagny/M	Myotis daubentonii	No	Detected	ND	NT	ND	ND	ND	ND
T24B2	2019-06-13	Pagny/M	Myotis daubentonii	No	ND	NA-BA(-)	NA-BA(-)	NA-BA(-)	NA-BA(-)	NA-BA(-)	NA-BA(-)
T25B2	2019-06-14	Pagny/M	Myotis daubentonii	No	ND	NA-BA(-)	NA-BA(-)	NA-BA(-)	NA-BA(-)	NA-BA(-)	NA-BA(-)
T1B3	2019-06-15	Pagny/M	Myotis daubentonii/Myotis myotis	No	ND	NA-BA(-)	NA-BA(-)	NA-BA(-)	NA-BA(-)	NA-BA(-)	NA-BA(-)
T2B3	2019-06-16	Pagny/M	Myotis daubentonii/Myotis myotis	No	Detected	ND	NT	ND	ND	ND	ND
T3B3	2019-06-17	Pagny/M	Myotis daubentonii/Myotis myotis	No	Detected	ND	NT	ND	ND	ND	ND
T4B3	2019-06-18	Pagny/M	Myotis daubentonii/Myotis myotis	No	Detected	ND	NT	ND	ND	ND	ND
T5B3	2019-06-19	Pagny/M	Myotis daubentonii/Myotis myotis	No	ND	NA-BA(-)	NA-BA(-)	NA-BA(-)	NA-BA(-)	NA-BA(-)	NA-BA(-)
T6B3	2019-06-20	Pagny/M	Myotis daubentonii/Myotis myotis	No	ND	NA-BA(-)	NA-BA(-)	NA-BA(-)	NA-BA(-)	NA-BA(-)	NA-BA(-)
T7B3	2019-06-21	Pagny/M	Myotis daubentonii/Myotis myotis	No	Detected	ND	NT	ND	ND	ND	ND
T8B3	2019-06-22	Pagny/M	Myotis daubentonii/Myotis myotis	No	ND	NA-BA(-)	NA-BA(-)	NA-BA(-)	NA-BA(-)	NA-BA(-)	NA-BA(-)
T9B3	2019-06-23	Pagny/M	Myotis daubentonii/Myotis myotis	No	Detected	ND	NT	ND	ND	ND	ND
T10B3	2019-06-24	Pagny/M	Myotis daubentonii/Myotis myotis	No	Detected	Detected	Detected	ND	ND	ND	ND
T11B3	2019-06-25	Pagny/M	Myotis daubentonii/Myotis myotis	No	Detected	NI	ND	ND	ND	ND	ND
T12B3	2019-06-26	Pagny/M	Myotis daubentonii/Myotis myotis	No	Detected	ND	NT	ND	ND	ND	ND
T13B3	2019-06-27	Pagny/M	Myotis daubentonii/Myotis myotis	No	Detected	ND	NT	ND	ND	ND	ND
T14B3	2019-06-28	Pagny/M	Myotis daubentonii/Myotis myotis	No	ND	NA-BA(-)	NA-BA(-)	NA-BA(-)	NA-BA(-)	NA-BA(-)	NA-BA(-)
T15B3	2019-06-29	Pagny/M	Myotis daubentonii/Myotis myotis	No	ND	NA-BA(-)	NA-BA(-)	NA-BA(-)	NA-BA(-)	NA-BA(-)	NA-BA(-)
T16B3	2019-06-30	Pagny/M	Myotis daubentonii/Myotis myotis	No	ND	NA-BA(-)	NA-BA(-)	NA-BA(-)	NA-BA(-)	NA-BA(-)	NA-BA(-)
T17B3	2019-06-29	Pagny/M	Myotis daubentonii/Myotis myotis	No	Detected	ND	NT	ND	ND	ND	ND
T18B3	2019-06-29	Pagny/M	Myotis daubentonii/Myotis myotis	No	Detected	NI	Detected	ND	ND	ND	ND
T19B3	2019-06-29	Pagny/M	Myotis daubentonii/Myotis myotis	No	Detected	ND	NT	ND	ND	ND	ND
T20B3	2019-06-29	Pagny/M	Myotis daubentonii/Myotis myotis	No	ND	NA-BA(-)	NA-BA(-)	NA-BA(-)	NA-BA(-)	NA-BA(-)	NA-BA(-)
T21B3	2019-06-29	Pagny/M	Myotis daubentonii/Myotis myotis	No	Detected	NI	NT	ND	ND	ND	ND
T22B3	2019-06-29	Pagny/M	Myotis daubentonii/Myotis myotis	No	Detected	ND	NT	ND	ND	ND	ND
T23B3	2019-06-29	Pagny/M	Myotis daubentonii/Myotis myotis	No	Detected	ND	NT	ND	ND	ND	ND
T24B3	2019-06-29	Pagny/M	Myotis daubentonii/Myotis myotis	No	Detected	NI	ND	ND	ND	ND	ND
T1B1	2019-07-01	Pagny/M	Myotis daubentonii	No	Detected	Detected	Detected	ND	ND	ND	ND
T2B1	2019-07-01	Pagny/M	Myotis daubentonii	No	Detected	Detected	Detected	ND	ND	ND	ND
T3B1	2019-07-01	Pagny/M	Myotis daubentonii	No	ND	NA-BA(-)	NA-BA(-)	NA-BA(-)	NA-BA(-)	NA-BA(-)	NA-BA(-)
T4B1	2019-07-01	Pagny/M	Myotis daubentonii	No	Detected	ND	NT	ND	ND	ND	ND
T5B1	2019-07-01	Pagny/M	Myotis daubentonii	No	Detected	ND	NT	ND	ND	ND	ND
T6B1	2019-07-01	Pagny/M	Myotis daubentonii	No	Detected	ND	NT	ND	ND	ND	ND
T7B1	2019-07-01	Pagny/M	Myotis daubentonii	No	Detected	ND	NT	ND	ND	ND	ND
T8B1	2019-07-01	Pagny/M	Myotis daubentonii	No	ND	NA-BA(-)	NA-BA(-)	NA-BA(-)	NA-BA(-)	NA-BA(-)	NA-BA(-)
T9B1	2019-07-01	Pagny/M	Myotis daubentonii	No	ND	NA-BA(-)	NA-BA(-)	NA-BA(-)	NA-BA(-)	NA-BA(-)	NA-BA(-)
T10B1	2019-07-01	Pagny/M	Myotis daubentonii	No	ND	NA-BA(-)	NA-BA(-)	NA-BA(-)	NA-BA(-)	NA-BA(-)	NA-BA(-)
T11B1	2019-07-01	Pagny/M	Myotis daubentonii	No	ND	NA-BA(-)	NA-BA(-)	NA-BA(-)	NA-BA(-)	NA-BA(-)	NA-BA(-)
T12B1	2019-07-01	Pagny/M	Myotis daubentonii	No	ND	NA-BA(-)	NA-BA(-)	NA-BA(-)	NA-BA(-)	NA-BA(-)	NA-BA(-)
T13B1	2019-07-01	Pagny/M	Myotis daubentonii	No	ND	NA-BA(-)	NA-BA(-)	NA-BA(-)	NA-BA(-)	NA-BA(-)	NA-BA(-)
T14B1	2019-07-01	Pagny/M	Myotis daubentonii	No	ND	NA-BA(-)	NA-BA(-)	NA-BA(-)	NA-BA(-)	NA-BA(-)	NA-BA(-)
T15B1	2019-07-01	Pagny/M	Myotis daubentonii	No	Detected	Detected	Detected	ND	ND	ND	ND
T16B1	2019-07-01	Pagny/M	Myotis daubentonii	No	Detected	NI	Detected	ND	ND	ND	ND
T17B1	2019-07-01	Pagny/M	Myotis daubentonii	No	Detected	Detected	Detected	ND	ND	ND	ND
T18B1	2019-07-01	Pagny/M	Myotis daubentonii	No	Detected	ND	NT	ND	ND	ND	ND
T19B1	2019-07-01	Pagny/M	Myotis daubentonii	No	Detected	ND	NT	ND	ND	ND	ND
T20B1	2019-07-01	Pagny/M	Myotis daubentonii	No	ND	NA-BA(-)	NA-BA(-)	NA-BA(-)	NA-BA(-)	NA-BA(-)	NA-BA(-)
T21B1	2019-07-01	Pagny/M	Myotis daubentonii	No	ND	NA-BA(-)	NA-BA(-)	NA-BA(-)	NA-BA(-)	NA-BA(-)	NA-BA(-)
T22B1	2019-07-01	Pagny/M	Myotis daubentonii	No	ND	NA-BA(-)	NA-BA(-)	NA-BA(-)	NA-BA(-)	NA-BA(-)	NA-BA(-)
T23B1	2019-07-01	Pagny/M	Myotis daubentonii	No	ND	NA-BA(-)	NA-BA(-)	NA-BA(-)	NA-BA(-)	NA-BA(-)	NA-BA(-)
T24B1	2019-07-01	Pagny/M	Myotis daubentonii	No	Detected	ND	NT	ND	ND	ND	ND
T25B1	2019-07-01	Pagny/M	Myotis daubentonii	No	Detected	ND	NT	ND	ND	ND	ND
T1B2	2019-07-01	Pagny/M	Myotis daubentonii	No	ND	NA-BA(-)	NA-BA(-)	NA-BA(-)	NA-BA(-)	NA-BA(-)	NA-BA(-)
T2B2	2019-07-01	Pagny/M	Myotis daubentonii	No	Detected	ND	NT	ND	ND	ND	ND
T3B2	2019-07-01	Pagny/M	Myotis daubentonii	No	Detected	ND	NT	ND	ND	ND	ND
T4B2	2019-07-01	Pagny/M	Myotis daubentonii	No	Detected	Detected	NT	ND	ND	ND	ND
T5B2	2019-07-01	Pagny/M	Myotis daubentonii	No	ND	NA-BA(-)	NA-BA(-)	NA-BA(-)	NA-BA(-)	NA-BA(-)	NA-BA(-)
T6B2	2019-07-01	Pagny/M	Myotis daubentonii	No	Detected	Detected	NT	ND	ND	ND	ND
T7B2	2019-07-01	Pagny/M	Myotis daubentonii	No	Detected	Detected	NT	ND	ND	ND	ND
T8B2	2019-07-01	Pagny/M	Myotis daubentonii	No	ND	NA-BA(-)	NA-BA(-)	NA-BA(-)	NA-BA(-)	NA-BA(-)	NA-BA(-)
T9B2	2019-07-01	Pagny/M	Myotis daubentonii	No	Detected	ND	NT	ND	ND	ND	ND
T10B2	2019-07-01	Pagny/M	Myotis daubentonii	No	Detected	ND	NT	ND	ND	ND	ND
T11B2	2019-07-01	Pagny/M	Myotis daubentonii	No	Detected	ND	NT	ND	ND	ND	ND
T12B2	2019-07-01	Pagny/M	Myotis daubentonii	No	Detected	Detected	NT	ND	ND	ND	ND
T13B2	2019-07-01	Pagny/M	Myotis daubentonii	No	Detected	ND	NT	ND	ND	ND	ND
T14B2	2019-07-01	Pagny/M	Myotis daubentonii	No	ND	NA-BA(-)	NA-BA(-)	NA-BA(-)	NA-BA(-)	NA-BA(-)	NA-BA(-)
T15B2	2019-07-01	Pagny/M	Myotis daubentonii	No	ND	NA-BA(-)	NA-BA(-)	NA-BA(-)	NA-BA(-)	NA-BA(-)	NA-BA(-)
T16B2	2019-07-01	Pagny/M	Myotis daubentonii	No	Detected	ND	NT	ND	ND	ND	ND
T17B2	2019-07-01	Pagny/M	Myotis daubentonii	No	Detected	ND	NT	ND	ND	ND	ND
T18B2	2019-07-01	Pagny/M	Myotis daubentonii	No	ND	NA-BA(-)	NA-BA(-)	NA-BA(-)	NA-BA(-)	NA-BA(-)	NA-BA(-)
T19B2	2019-07-01	Pagny/M	Myotis daubentonii	No	Detected	ND	NT	ND	ND	ND	ND
T20B2	2019-07-01	Pagny/M	Myotis daubentonii	No	Detected	ND	NT	ND	ND	ND	ND
T21B2	2019-07-01	Pagny/M	Myotis daubentonii	No	ND	NA-BA(-)	NA-BA(-)	NA-BA(-)	NA-BA(-)	NA-BA(-)	NA-BA(-)
T22B2	2019-07-01	Pagny/M	Myotis daubentonii	No	Detected	Detected	Detected	ND	ND	ND	ND
T23B2	2019-07-01	Pagny/M	Myotis daubentonii	No	Detected	Detected	Detected	ND	ND	ND	ND
T24B2	2019-07-01	Pagny/M	Myotis daubentonii	No	Detected	Detected	Detected	ND	ND	ND	ND
T25B2	2019-07-01	Pagny/M	Myotis daubentonii	No	ND	NA-BA(-)	NA-BA(-)	NA-BA(-)	NA-BA(-)	NA-BA(-)	NA-BA(-)
T1B3	2019-07-01	Pagny/M	Myotis daubentonii	No	ND	NA-BA(-)	NA-BA(-)	NA-BA(-)	NA-BA(-)	NA-BA(-)	NA-BA(-)
T2B3	2019-07-01	Pagny/M	Myotis daubentonii	No	ND	NA-BA(-)	NA-BA(-)	NA-BA(-)	NA-BA(-)	NA-BA(-)	NA-BA(-)
T3B3	2019-07-01	Pagny/M	Myotis daubentonii	No	ND	NA-BA(-)	NA-BA(-)	NA-BA(-)	NA-BA(-)	NA-BA(-)	NA-BA(-)
T4B3	2019-07-01	Pagny/M	Myotis daubentonii	No	ND	NA-BA(-)	NA-BA(-)	NA-BA(-)	NA-BA(-)	NA-BA(-)	NA-BA(-)
T5B3	2019-07-01	Pagny/M	Myotis daubentonii	No	Detected	ND	NT	ND	ND	ND	ND
T6B3	2019-07-01	Pagny/M	Myotis daubentonii	No	Detected	ND	NT	ND	ND	ND	ND
T7B3	2019-07-01	Pagny/M	Myotis daubentonii	No	ND	NA-BA(-)	NA-BA(-)	NA-BA(-)	NA-BA(-)	NA-BA(-)	NA-BA(-)
T8B3	2019-07-01	Pagny/M	Myotis daubentonii	No	Detected	ND	NT	ND	ND	ND	ND
T9B3	2019-07-01	Pagny/M	Myotis daubentonii	No	ND	NA-BA(-)	NA-BA(-)	NA-BA(-)	NA-BA(-)	NA-BA(-)	NA-BA(-)
T10B3	2019-07-01	Pagny/M	Myotis daubentonii	No	ND	NA-BA(-)	NA-BA(-)	NA-BA(-)	NA-BA(-)	NA-BA(-)	NA-BA(-)
T11B3	2019-07-01	Pagny/M	Myotis daubentonii	No	ND	NA-BA(-)	NA-BA(-)	NA-BA(-)	NA-BA(-)	NA-BA(-)	NA-BA(-)
T12B3	2019-07-01	Pagny/M	Myotis daubentonii	No	ND	NA-BA(-)	NA-BA(-)	NA-BA(-)	NA-BA(-)	NA-BA(-)	NA-BA(-)
T13B3	2019-07-01	Pagny/M	Myotis daubentonii	No	ND	NA-BA(-)	NA-BA(-)	NA-BA(-)	NA-BA(-)	NA-BA(-)	NA-BA(-)
T14B3	2019-07-01	Pagny/M	Myotis daubentonii	No	ND	NA-BA(-)	NA-BA(-)	NA-BA(-)	NA-BA(-)	NA-BA(-)	NA-BA(-)
T15B3	2019-07-01	Pagny/M	Myotis daubentonii	No	ND	NA-BA(-)	NA-BA(-)	NA-BA(-)	NA-BA(-)	NA-BA(-)	NA-BA(-)
T16B3	2019-07-01	Pagny/M	Myotis daubentonii	No	ND	NA-BA(-)	NA-BA(-)	NA-BA(-)	NA-BA(-)	NA-BA(-)	NA-BA(-)
T17B3	2019-07-01	Pagny/M	Myotis daubentonii	No	ND	NA-BA(-)	NA-BA(-)	NA-BA(-)	NA-BA(-)	NA-BA(-)	NA-BA(-)
T18B3	2019-07-01	Pagny/M	Myotis daubentonii	No	ND	NA-BA(-)	NA-BA(-)	NA-BA(-)	NA-BA(-)	NA-BA(-)	NA-BA(-)
T19B3	2019-07-01	Pagny/M	Myotis daubentonii	No	ND	NA-BA(-)	NA-BA(-)	NA-BA(-)	NA-BA(-)	NA-BA(-)	NA-BA(-)
T20B3	2019-07-01	Pagny/M	Myotis daubentonii	No	Detected	ND	NT	ND	ND	ND	ND
T21B3	2019-07-01	Pagny/M	Myotis daubentonii	No	ND	NA-BA(-)	NA-BA(-)	NA-BA(-)	NA-BA(-)	NA-BA(-)	NA-BA(-)
T22B3	2019-07-01	Pagny/M	Myotis daubentonii	No	ND	NA-BA(-)	NA-BA(-)	NA-BA(-)	NA-BA(-)	NA-BA(-)	NA-BA(-)
T23B3	2019-07-01	Pagny/M	Myotis daubentonii	No	ND	NA-BA(-)	NA-BA(-)	NA-BA(-)	NA-BA(-)	NA-BA(-)	NA-BA(-)
T24B3	2019-07-01	Pagny/M	Myotis daubentonii	No	ND	NA-BA(-)	NA-BA(-)	NA-BA(-)	NA-BA(-)	NA-BA(-)	NA-BA(-)
T25B3	2019-07-01	Pagny/M	Myotis daubentonii	No	ND	NA-BA(-)	NA-BA(-)	NA-BA(-)	NA-BA(-)	NA-BA(-)	NA-BA(-)
T1B1	2019-08-01	Pagny/M	Myotis daubentonii	No	Detected	ND	NT	ND	ND	ND	ND
T2B1	2019-08-01	Pagny/M	Myotis daubentonii	No	Detected	Detected	Detected	ND	ND	ND	ND
T3B1	2019-08-01	Pagny/M	Myotis daubentonii	No	ND	NA-BA(-)	NA-BA(-)	NA-BA(-)	NA-BA(-)	NA-BA(-)	NA-BA(-)
T4B1	2019-08-01	Pagny/M	Myotis daubentonii	No	ND	NA-BA(-)	NA-BA(-)	NA-BA(-)	NA-BA(-)	NA-BA(-)	NA-BA(-)
T5B1	2019-08-01	Pagny/M	Myotis daubentonii	No	Detected	ND	NT	ND	ND	ND	ND
T6B1	2019-08-01	Pagny/M	Myotis daubentonii	No	ND	NA-BA(-)	NA-BA(-)	NA-BA(-)	NA-BA(-)	NA-BA(-)	NA-BA(-)
T7B1	2019-08-01	Pagny/M	Myotis daubentonii	No	Detected	Detected	Detected	ND	ND	ND	ND
T8B1	2019-08-01	Pagny/M	Myotis daubentonii	No	ND	NA-BA(-)	NA-BA(-)	NA-BA(-)	NA-BA(-)	NA-BA(-)	NA-BA(-)
T9B1	2019-08-01	Pagny/M	Myotis daubentonii	No	Detected	ND	NT	ND	ND	ND	ND
T10B1	2019-08-01	Pagny/M	Myotis daubentonii	No	ND	NA-BA(-)	NA-BA(-)	NA-BA(-)	NA-BA(-)	NA-BA(-)	NA-BA(-)
T11B1	2019-08-01	Pagny/M	Myotis daubentonii	No	Detected	NI	ND	ND	ND	ND	ND
T12B1	2019-08-01	Pagny/M	Myotis daubentonii	No	ND	NA-BA(-)	NA-BA(-)	NA-BA(-)	NA-BA(-)	NA-BA(-)	NA-BA(-)
T13B1	2019-08-01	Pagny/M	Myotis daubentonii	No	ND	NA-BA(-)	NA-BA(-)	NA-BA(-)	NA-BA(-)	NA-BA(-)	NA-BA(-)
T14B1	2019-08-01	Pagny/M	Myotis daubentonii	No	ND	NA-BA(-)	NA-BA(-)	NA-BA(-)	NA-BA(-)	NA-BA(-)	NA-BA(-)
T15B1	2019-08-01	Pagny/M	Myotis daubentonii	No	ND	NA-BA(-)	NA-BA(-)	NA-BA(-)	NA-BA(-)	NA-BA(-)	NA-BA(-)
T16B1	2019-08-01	Pagny/M	Myotis daubentonii	No	Detected	ND	NT	ND	ND	ND	ND
T17B1	2019-08-01	Pagny/M	Myotis daubentonii	No	ND	NA-BA(-)	NA-BA(-)	NA-BA(-)	NA-BA(-)	NA-BA(-)	NA-BA(-)
T18B1	2019-08-01	Pagny/M	Myotis daubentonii	No	ND	NA-BA(-)	NA-BA(-)	NA-BA(-)	NA-BA(-)	NA-BA(-)	NA-BA(-)
T19B1	2019-08-01	Pagny/M	Myotis daubentonii	No	ND	NA-BA(-)	NA-BA(-)	NA-BA(-)	NA-BA(-)	NA-BA(-)	NA-BA(-)
T20B1	2019-08-01	Pagny/M	Myotis daubentonii	No	Detected	ND	NT	ND	ND	ND	ND
T21B1	2019-08-01	Pagny/M	Myotis daubentonii	No	Detected	ND	NT	ND	ND	ND	ND
T22B1	2019-08-01	Pagny/M	Myotis daubentonii	No	ND	NA-BA(-)	NA-BA(-)	NA-BA(-)	NA-BA(-)	NA-BA(-)	NA-BA(-)
T23B1	2019-08-01	Pagny/M	Myotis daubentonii	No	ND	NA-BA(-)	NA-BA(-)	NA-BA(-)	NA-BA(-)	NA-BA(-)	NA-BA(-)
T24B1	2019-08-01	Pagny/M	Myotis daubentonii	No	ND	NA-BA(-)	NA-BA(-)	NA-BA(-)	NA-BA(-)	NA-BA(-)	NA-BA(-)
T25B1	2019-08-01	Pagny/M	Myotis daubentonii	No	ND	NA-BA(-)	NA-BA(-)	NA-BA(-)	NA-BA(-)	NA-BA(-)	NA-BA(-)
T1B2	2019-08-01	Pagny/M	Myotis daubentonii	No	ND	NA-BA(-)	NA-BA(-)	NA-BA(-)	NA-BA(-)	NA-BA(-)	NA-BA(-)
T2B2	2019-08-01	Pagny/M	Myotis daubentonii	No	Detected	Detected	Detected	ND	ND	ND	ND
T3B2	2019-08-01	Pagny/M	Myotis daubentonii	No	ND	NA-BA(-)	NA-BA(-)	NA-BA(-)	NA-BA(-)	NA-BA(-)	NA-BA(-)
T4B2	2019-08-01	Pagny/M	Myotis daubentonii	No	ND	NA-BA(-)	NA-BA(-)	NA-BA(-)	NA-BA(-)	NA-BA(-)	NA-BA(-)
T5B2	2019-08-01	Pagny/M	Myotis daubentonii	No	ND	NA-BA(-)	NA-BA(-)	NA-BA(-)	NA-BA(-)	NA-BA(-)	NA-BA(-)
T6B2	2019-08-01	Pagny/M	Myotis daubentonii	No	ND	NA-BA(-)	NA-BA(-)	NA-BA(-)	NA-BA(-)	NA-BA(-)	NA-BA(-)
T7B2	2019-08-01	Pagny/M	Myotis daubentonii	No	ND	NA-BA(-)	NA-BA(-)	NA-BA(-)	NA-BA(-)	NA-BA(-)	NA-BA(-)
T8B2	2019-08-01	Pagny/M	Myotis daubentonii	No	ND	NA-BA(-)	NA-BA(-)	NA-BA(-)	NA-BA(-)	NA-BA(-)	NA-BA(-)
T9B2	2019-08-01	Pagny/M	Myotis daubentonii	No	ND	NA-BA(-)	NA-BA(-)	NA-BA(-)	NA-BA(-)	NA-BA(-)	NA-BA(-)
T10B2	2019-08-01	Pagny/M	Myotis daubentonii	No	ND	NA-BA(-)	NA-BA(-)	NA-BA(-)	NA-BA(-)	NA-BA(-)	NA-BA(-)
T11B2	2019-08-01	Pagny/M	Myotis daubentonii	No	ND	NA-BA(-)	NA-BA(-)	NA-BA(-)	NA-BA(-)	NA-BA(-)	NA-BA(-)
T12B2	2019-08-01	Pagny/M	Myotis daubentonii	No	ND	NA-BA(-)	NA-BA(-)	NA-BA(-)	NA-BA(-)	NA-BA(-)	NA-BA(-)
T13B2	2019-08-01	Pagny/M	Myotis daubentonii	No	ND	NA-BA(-)	NA-BA(-)	NA-BA(-)	NA-BA(-)	NA-BA(-)	NA-BA(-)
T14B2	2019-08-01	Pagny/M	Myotis daubentonii	No	Detected	ND	NT	ND	ND	ND	ND
T15B2	2019-08-01	Pagny/M	Myotis daubentonii	No	Detected	ND	NT	ND	ND	ND	ND
T16B2	2019-08-01	Pagny/M	Myotis daubentonii	No	Detected	ND	NT	ND	ND	ND	ND
T17B2	2019-08-01	Pagny/M	Myotis daubentonii	No	ND	NA-BA(-)	NA-BA(-)	NA-BA(-)	NA-BA(-)	NA-BA(-)	NA-BA(-)
T18B2	2019-08-01	Pagny/M	Myotis daubentonii	No	Detected	ND	NT	ND	ND	ND	ND
T19B2	2019-08-01	Pagny/M	Myotis daubentonii	No	Detected	ND	NT	ND	ND	ND	ND
T20B2	2019-08-01	Pagny/M	Myotis daubentonii	No	Detected	ND	NT	ND	ND	ND	ND
T21B2	2019-08-01	Pagny/M	Myotis daubentonii	No	ND	NA-BA(-)	NA-BA(-)	NA-BA(-)	NA-BA(-)	NA-BA(-)	NA-BA(-)
T22B2	2019-08-01	Pagny/M	Myotis daubentonii	No	ND	NA-BA(-)	NA-BA(-)	NA-BA(-)	NA-BA(-)	NA-BA(-)	NA-BA(-)
T23B2	2019-08-01	Pagny/M	Myotis daubentonii	No	ND	NA-BA(-)	NA-BA(-)	NA-BA(-)	NA-BA(-)	NA-BA(-)	NA-BA(-)
T24B2	2019-08-01	Pagny/M	Myotis daubentonii	No	Detected	NI	NT	ND	ND	ND	ND
T25B2	2019-08-01	Pagny/M	Myotis daubentonii	No	Detected	ND	NT	ND	ND	ND	ND
T1B3	2019-08-01	Pagny/M	Myotis daubentonii	No	ND	NA-BA(-)	NA-BA(-)	NA-BA(-)	NA-BA(-)	NA-BA(-)	NA-BA(-)
T2B3	2019-08-01	Pagny/M	Myotis daubentonii	No	Detected	Detected	NT	ND	ND	ND	ND
T3B3	2019-08-01	Pagny/M	Myotis daubentonii	No	ND	NA-BA(-)	NA-BA(-)	NA-BA(-)	NA-BA(-)	NA-BA(-)	NA-BA(-)
T4B3	2019-08-01	Pagny/M	Myotis daubentonii	No	Detected	ND	NT	ND	ND	ND	ND
T5B3	2019-08-01	Pagny/M	Myotis daubentonii	No	ND	NA-BA(-)	NA-BA(-)	NA-BA(-)	NA-BA(-)	NA-BA(-)	NA-BA(-)
T6B3	2019-08-01	Pagny/M	Myotis daubentonii	No	Detected	Detected	Detected	ND	ND	ND	ND
T7B3	2019-08-01	Pagny/M	Myotis daubentonii	No	Detected	ND	NT	ND	ND	ND	ND
T8B3	2019-08-01	Pagny/M	Myotis daubentonii	No	Detected	ND	NT	ND	ND	ND	ND
T9B3	2019-08-01	Pagny/M	Myotis daubentonii	No	Detected	ND	NT	ND	ND	ND	ND
T10B3	2019-08-01	Pagny/M	Myotis daubentonii	No	ND	NA-BA(-)	NA-BA(-)	NA-BA(-)	NA-BA(-)	NA-BA(-)	NA-BA(-)
T11B3	2019-08-01	Pagny/M	Myotis daubentonii	No	ND	NA-BA(-)	NA-BA(-)	NA-BA(-)	NA-BA(-)	NA-BA(-)	NA-BA(-)
T12B3	2019-08-01	Pagny/M	Myotis daubentonii	No	ND	NA-BA(-)	NA-BA(-)	NA-BA(-)	NA-BA(-)	NA-BA(-)	NA-BA(-)
T13B3	2019-08-01	Pagny/M	Myotis daubentonii	No	ND	NA-BA(-)	NA-BA(-)	NA-BA(-)	NA-BA(-)	NA-BA(-)	NA-BA(-)
T14B3	2019-08-01	Pagny/M	Myotis daubentonii	No	ND	NA-BA(-)	NA-BA(-)	NA-BA(-)	NA-BA(-)	NA-BA(-)	NA-BA(-)
T15B3	2019-08-01	Pagny/M	Myotis daubentonii	No	ND	NA-BA(-)	NA-BA(-)	NA-BA(-)	NA-BA(-)	NA-BA(-)	NA-BA(-)
T16B3	2019-08-01	Pagny/M	Myotis daubentonii	No	ND	NA-BA(-)	NA-BA(-)	NA-BA(-)	NA-BA(-)	NA-BA(-)	NA-BA(-)
T17B3	2019-08-01	Pagny/M	Myotis daubentonii	No	ND	NA-BA(-)	NA-BA(-)	NA-BA(-)	NA-BA(-)	NA-BA(-)	NA-BA(-)
T18B3	2019-08-01	Pagny/M	Myotis daubentonii	No	ND	NA-BA(-)	NA-BA(-)	NA-BA(-)	NA-BA(-)	NA-BA(-)	NA-BA(-)
T19B3	2019-08-01	Pagny/M	Myotis daubentonii	No	Detected	ND	NT	ND	ND	ND	ND
T20B3	2019-08-01	Pagny/M	Myotis daubentonii	No	Detected	ND	NT	ND	ND	ND	ND
T21B3	2019-08-01	Pagny/M	Myotis daubentonii	No	ND	NA-BA(-)	NA-BA(-)	NA-BA(-)	NA-BA(-)	NA-BA(-)	NA-BA(-)
T22B3	2019-08-01	Pagny/M	Myotis daubentonii	No	Detected	ND	NT	ND	ND	ND	ND
T23B3	2019-08-01	Pagny/M	Myotis daubentonii	No	Detected	ND	NT	ND	ND	ND	ND
T24B3	2019-08-01	Pagny/M	Myotis daubentonii	No	Detected	ND	NT	ND	ND	ND	ND
T25B3	2019-08-01	Pagny/M	Myotis daubentonii	No	Detected	ND	NT	ND	ND	ND	ND
T1B1	2019-09-01	Pagny/M	Myotis daubentonii	No	Detected	Detected	Detected	ND	ND	ND	ND
T2B1	2019-09-01	Pagny/M	Myotis daubentonii	No	ND	NA-BA(-)	NA-BA(-)	NA-BA(-)	NA-BA(-)	NA-BA(-)	NA-BA(-)
T3B1	2019-09-01	Pagny/M	Myotis daubentonii	No	ND	NA-BA(-)	NA-BA(-)	NA-BA(-)	NA-BA(-)	NA-BA(-)	NA-BA(-)
T4B1	2019-09-01	Pagny/M	Myotis daubentonii	No	Detected	Detected	Detected	ND	ND	ND	ND
T5B1	2019-09-01	Pagny/M	Myotis daubentonii	No	Detected	Detected	ND	ND	ND	ND	ND
T6B1	2019-09-01	Pagny/M	Myotis daubentonii	No	ND	NA-BA(-)	NA-BA(-)	NA-BA(-)	NA-BA(-)	NA-BA(-)	NA-BA(-)
T7B1	2019-09-01	Pagny/M	Myotis daubentonii	No	Detected	Detected	NT	ND	ND	ND	ND
T8B1	2019-09-01	Pagny/M	Myotis daubentonii	No	Detected	NI	Detected	ND	ND	ND	ND
T9B1	2019-09-01	Pagny/M	Myotis daubentonii	No	Detected	Detected	Detected	ND	ND	ND	ND
T10B1	2019-09-01	Pagny/M	Myotis daubentonii	No	Detected	Detected	NT	ND	ND	ND	ND
T11B1	2019-09-01	Pagny/M	Myotis daubentonii	No	Detected	ND	NT	ND	ND	ND	ND
T12B1	2019-09-01	Pagny/M	Myotis daubentonii	No	ND	NA-BA(-)	NA-BA(-)	NA-BA(-)	NA-BA(-)	NA-BA(-)	NA-BA(-)
T13B1	2019-09-01	Pagny/M	Myotis daubentonii	No	ND	NA-BA(-)	NA-BA(-)	NA-BA(-)	NA-BA(-)	NA-BA(-)	NA-BA(-)
T14B1	2019-09-01	Pagny/M	Myotis daubentonii	No	Detected	ND	NT	ND	ND	ND	ND
T15B1	2019-09-01	Pagny/M	Myotis daubentonii	No	ND	NA-BA(-)	NA-BA(-)	NA-BA(-)	NA-BA(-)	NA-BA(-)	NA-BA(-)
T16B1	2019-09-01	Pagny/M	Myotis daubentonii	No	ND	NA-BA(-)	NA-BA(-)	NA-BA(-)	NA-BA(-)	NA-BA(-)	NA-BA(-)
T17B1	2019-09-01	Pagny/M	Myotis daubentonii	No	Detected	Detected	Detected	ND	ND	ND	ND
T18B1	2019-09-01	Pagny/M	Myotis daubentonii	No	Detected	ND	NT	ND	ND	ND	ND
T19B1	2019-09-01	Pagny/M	Myotis daubentonii	No	Detected	ND	NT	ND	ND	ND	ND
T20B1	2019-09-01	Pagny/M	Myotis daubentonii	No	Detected	ND	NT	NI	ND	ND	ND
T21B1	2019-09-01	Pagny/M	Myotis daubentonii	No	Detected	Detected	Detected	ND	ND	ND	ND
T22B1	2019-09-01	Pagny/M	Myotis daubentonii	No	ND	NA-BA(-)	NA-BA(-)	NA-BA(-)	NA-BA(-)	NA-BA(-)	NA-BA(-)
T23B1	2019-09-01	Pagny/M	Myotis daubentonii	No	Detected	ND	NT	ND	ND	ND	ND
T24B1	2019-09-01	Pagny/M	Myotis daubentonii	No	Detected	Detected	Detected	ND	ND	ND	ND
T25B1	2019-09-01	Pagny/M	Myotis daubentonii	No	Detected	Detected	Detected	ND	ND	ND	ND
T1B2	2019-09-01	Pagny/M	Myotis daubentonii	No	Detected	Detected	Detected	ND	ND	ND	ND
T2B2	2019-09-01	Pagny/M	Myotis daubentonii	No	Detected	ND	NT	ND	ND	ND	ND
T3B2	2019-09-01	Pagny/M	Myotis daubentonii	No	Detected	NI		ND	ND	ND	ND
T4B2	2019-09-01	Pagny/M	Myotis daubentonii	No	Detected	Detected	Detected	ND	ND	ND	ND
T5B2	2019-09-01	Pagny/M	Myotis daubentonii	No	Detected	ND	NT	ND	ND	ND	ND
T6B2	2019-09-01	Pagny/M	Myotis daubentonii	No	Detected	NI	Detected	NI	ND	ND	ND
T7B2	2019-09-01	Pagny/M	Myotis daubentonii	No	Detected	Detected	Detected	ND	ND	ND	ND
T8B2	2019-09-01	Pagny/M	Myotis daubentonii	No	Detected	Detected	NT	ND	ND	ND	ND
T9B2	2019-09-01	Pagny/M	Myotis daubentonii	No	ND	NA-BA(-)	NA-BA(-)	NA-BA(-)	NA-BA(-)	NA-BA(-)	NA-BA(-)
T10B2	2019-09-01	Pagny/M	Myotis daubentonii	No	ND	NA-BA(-)	NA-BA(-)	NA-BA(-)	NA-BA(-)	NA-BA(-)	NA-BA(-)
T11B2	2019-09-01	Pagny/M	Myotis daubentonii	No	Detected	Detected	Detected	ND	ND	ND	ND
T12B2	2019-09-01	Pagny/M	Myotis daubentonii	No	Detected	Detected	Detected	ND	ND	ND	ND
T13B2	2019-09-01	Pagny/M	Myotis daubentonii	No	ND	NA-BA(-)	NA-BA(-)	NA-BA(-)	NA-BA(-)	NA-BA(-)	NA-BA(-)
T14B2	2019-09-01	Pagny/M	Myotis daubentonii	No	ND	NA-BA(-)	NA-BA(-)	NA-BA(-)	NA-BA(-)	NA-BA(-)	NA-BA(-)
T15B2	2019-09-01	Pagny/M	Myotis daubentonii	No	Detected	Detected	Detected	ND	ND	ND	ND
T16B2	2019-09-01	Pagny/M	Myotis daubentonii	No	ND	NA-BA(-)	NA-BA(-)	NA-BA(-)	NA-BA(-)	NA-BA(-)	NA-BA(-)
T17B2	2019-09-01	Pagny/M	Myotis daubentonii	No	Detected	Detected	Detected	ND	ND	ND	ND
T18B2	2019-09-01	Pagny/M	Myotis daubentonii	No	Detected	Detected	Detected	ND	ND	ND	ND
T19B2	2019-09-01	Pagny/M	Myotis daubentonii	No	ND	NA-BA(-)	NA-BA(-)	NA-BA(-)	NA-BA(-)	NA-BA(-)	NA-BA(-)
T20B2	2019-09-01	Pagny/M	Myotis daubentonii	No	Detected	Detected	ND	ND	ND	ND	ND
T21B2	2019-09-01	Pagny/M	Myotis daubentonii	No	ND	NA-BA(-)	NA-BA(-)	NA-BA(-)	NA-BA(-)	NA-BA(-)	NA-BA(-)
T22B2	2019-09-01	Pagny/M	Myotis daubentonii	No	Detected	ND	NT	ND	ND	ND	ND
T23B2	2019-09-01	Pagny/M	Myotis daubentonii	No	ND	NA-BA(-)	NA-BA(-)	NA-BA(-)	NA-BA(-)	NA-BA(-)	NA-BA(-)
T24B2	2019-09-01	Pagny/M	Myotis daubentonii	No	Detected	Detected	Detected	ND	ND	ND	ND
T25B2	2019-09-01	Pagny/M	Myotis daubentonii	No	ND	NA-BA(-)	NA-BA(-)	NA-BA(-)	NA-BA(-)	NA-BA(-)	NA-BA(-)
T1B3	2019-09-01	Pagny/M	Myotis daubentonii/Myotis myotis	No	Detected	Detected	NT	ND	ND	ND	ND
T2B3	2019-09-01	Pagny/M	Myotis daubentonii/Myotis myotis	No	Detected	ND	NT	ND	ND	ND	ND
T3B3	2019-09-01	Pagny/M	Myotis daubentonii/Myotis myotis	No	Detected	Detected	ND	ND	ND	ND	ND
T4B3	2019-09-01	Pagny/M	Myotis daubentonii/Myotis myotis	No	Detected	ND	NT	ND	ND	ND	ND
T5B3	2019-09-01	Pagny/M	Myotis daubentonii/Myotis myotis	No	ND	NA-BA(-)	NA-BA(-)	NA-BA(-)	NA-BA(-)	NA-BA(-)	NA-BA(-)
T6B3	2019-09-01	Pagny/M	Myotis daubentonii/Myotis myotis	No	ND	NA-BA(-)	NA-BA(-)	NA-BA(-)	NA-BA(-)	NA-BA(-)	NA-BA(-)
T7B3	2019-09-01	Pagny/M	Myotis daubentonii/Myotis myotis	No	Detected	ND	NT	ND	ND	ND	ND
T8B3	2019-09-01	Pagny/M	Myotis daubentonii/Myotis myotis	No	Detected	Detected	Detected	ND	ND	ND	ND
T9B3	2019-09-01	Pagny/M	Myotis daubentonii/Myotis myotis	No	Detected	Detected	ND	ND	ND	ND	ND
T10B3	2019-09-01	Pagny/M	Myotis daubentonii/Myotis myotis	No	Detected	ND	NT	ND	ND	ND	ND
T11B3	2019-09-01	Pagny/M	Myotis daubentonii/Myotis myotis	No	Detected	NI	NT	ND	ND	ND	ND
T12B3	2019-09-01	Pagny/M	Myotis daubentonii/Myotis myotis	No	Detected	NI	NT	ND	ND	ND	ND
T13B3	2019-09-01	Pagny/M	Myotis daubentonii/Myotis myotis	No	ND	NA-BA(-)	NA-BA(-)	NA-BA(-)	NA-BA(-)	NA-BA(-)	NA-BA(-)
T14B3	2019-09-01	Pagny/M	Myotis daubentonii/Myotis myotis	No	ND	NA-BA(-)	NA-BA(-)	NA-BA(-)	NA-BA(-)	NA-BA(-)	NA-BA(-)
T15B3	2019-09-01	Pagny/M	Myotis daubentonii/Myotis myotis	No	Detected	Detected	ND	ND	ND	ND	ND
T16B3	2019-09-01	Pagny/M	Myotis daubentonii/Myotis myotis	No	Detected	ND	NT	ND	ND	ND	ND
T17B3	2019-09-01	Pagny/M	Myotis daubentonii/Myotis myotis	No	Detected	NI	NT	ND	ND	ND	ND
T18B3	2019-09-01	Pagny/M	Myotis daubentonii/Myotis myotis	No	ND	NA-BA(-)	NA-BA(-)	NA-BA(-)	NA-BA(-)	NA-BA(-)	NA-BA(-)
T19B3	2019-09-01	Pagny/M	Myotis daubentonii/Myotis myotis	No	ND	NA-BA(-)	NA-BA(-)	NA-BA(-)	NA-BA(-)	NA-BA(-)	NA-BA(-)
T20B3	2019-09-01	Pagny/M	Myotis daubentonii/Myotis myotis	No	ND	NA-BA(-)	NA-BA(-)	NA-BA(-)	NA-BA(-)	NA-BA(-)	NA-BA(-)
T21B3	2019-09-01	Pagny/M	Myotis daubentonii/Myotis myotis	No	ND	NA-BA(-)	NA-BA(-)	NA-BA(-)	NA-BA(-)	NA-BA(-)	NA-BA(-)
T22B3	2019-09-01	Pagny/M	Myotis daubentonii/Myotis myotis	No	ND	NA-BA(-)	NA-BA(-)	NA-BA(-)	NA-BA(-)	NA-BA(-)	NA-BA(-)
T23B3	2019-09-01	Pagny/M	Myotis daubentonii/Myotis myotis	No	ND	NA-BA(-)	NA-BA(-)	NA-BA(-)	NA-BA(-)	NA-BA(-)	NA-BA(-)
T24B3	2019-09-01	Pagny/M	Myotis daubentonii/Myotis myotis	No	ND	NA-BA(-)	NA-BA(-)	NA-BA(-)	NA-BA(-)	NA-BA(-)	NA-BA(-)
T25B3	2019-09-01	Pagny/M	Myotis daubentonii/Myotis myotis	No	ND	NA-BA(-)	NA-BA(-)	NA-BA(-)	NA-BA(-)	NA-BA(-)	NA-BA(-)
T1B1	2019-10-01	Pagny/M	Myotis daubentonii	No	Detected	Detected	NT	ND	ND	ND	ND
T1B3	2019-10-01	Pagny/M	Myotis daubentonii	No	Detected	ND	NT	ND	ND	ND	ND
T2B3	2019-10-01	Pagny/M	Myotis daubentonii	No	ND	NA-BA(-)	NA-BA(-)	NA-BA(-)	NA-BA(-)	NA-BA(-)	NA-BA(-)
T3B3	2019-10-01	Pagny/M	Myotis daubentonii	No	ND	NA-BA(-)	NA-BA(-)	NA-BA(-)	NA-BA(-)	NA-BA(-)	NA-BA(-)
T4B3	2019-10-01	Pagny/M	Myotis daubentonii	No	Detected	ND	NT	ND	ND	ND	ND
T1B2	2019-10-01	Pagny/M	Myotis daubentonii	No	Detected	ND	NT	ND	ND	ND	ND
T2B2	2019-10-01	Pagny/M	Myotis daubentonii	No	Detected	ND	NT	ND	ND	ND	ND
T3B2	2019-10-01	Pagny/M	Myotis daubentonii	No	ND	NA-BA(-)	NA-BA(-)	NA-BA(-)	NA-BA(-)	NA-BA(-)	NA-BA(-)
T4B2	2019-10-01	Pagny/M	Myotis daubentonii	No	Detected	Detected	Detected	ND	ND	ND	ND
T5B2	2019-10-01	Pagny/M	Myotis daubentonii	No	Detected	Detected	Detected	ND	ND	ND	ND
T6B2	2019-10-01	Pagny/M	Myotis daubentonii	No	Detected	Detected	Detected	ND	ND	ND	ND
T7B2	2019-10-01	Pagny/M	Myotis daubentonii	No	ND	NA-BA(-)	NA-BA(-)	NA-BA(-)	NA-BA(-)	NA-BA(-)	NA-BA(-)
T8B2	2019-10-01	Pagny/M	Myotis daubentonii	No	ND	NA-BA(-)	NA-BA(-)	NA-BA(-)	NA-BA(-)	NA-BA(-)	NA-BA(-)
T9B2	2019-10-01	Pagny/M	Myotis daubentonii	No	ND	NA-BA(-)	NA-BA(-)	NA-BA(-)	NA-BA(-)	NA-BA(-)	NA-BA(-)
T10B2	2019-10-01	Pagny/M	Myotis daubentonii	No	Detected	ND	NT	ND	ND	ND	ND
T11B2	2019-10-01	Pagny/M	Myotis daubentonii	No	Detected	ND	NT	ND	ND	ND	ND
T12B2	2019-10-01	Pagny/M	Myotis daubentonii	No	Detected	Detected	Detected	ND	ND	ND	ND
T13B2	2019-10-01	Pagny/M	Myotis daubentonii	No	Detected	Detected	Detected	ND	ND	ND	ND
T14B2	2019-10-01	Pagny/M	Myotis daubentonii	No	ND	NA-BA(-)	NA-BA(-)	NA-BA(-)	NA-BA(-)	NA-BA(-)	NA-BA(-)
T15B2	2019-10-01	Pagny/M	Myotis daubentonii	No	Detected	Detected	Detected	ND	ND	ND	ND
T16B2	2019-10-01	Pagny/M	Myotis daubentonii	No	Detected	ND	NT	ND	ND	ND	ND
T17B2	2019-10-01	Pagny/M	Myotis daubentonii	No	Detected	Detected	Detected	ND	ND	ND	ND
T18B2	2019-10-01	Pagny/M	Myotis daubentonii	No	ND	NA-BA(-)	NA-BA(-)	NA-BA(-)	NA-BA(-)	NA-BA(-)	NA-BA(-)
T19B2	2019-10-01	Pagny/M	Myotis daubentonii	No	Detected	Detected	Detected	ND	ND	ND	ND
T20B2	2019-10-01	Pagny/M	Myotis daubentonii	No	Detected	Detected	Detected	ND	ND	ND	ND
T21B2	2019-10-01	Pagny/M	Myotis daubentonii	No	ND	NA-BA(-)	NA-BA(-)	NA-BA(-)	NA-BA(-)	NA-BA(-)	NA-BA(-)
T22B2	2019-10-01	Pagny/M	Myotis daubentonii	No	ND	NA-BA(-)	NA-BA(-)	NA-BA(-)	NA-BA(-)	NA-BA(-)	NA-BA(-)
T23B2	2019-10-01	Pagny/M	Myotis daubentonii	No	ND	NA-BA(-)	NA-BA(-)	NA-BA(-)	NA-BA(-)	NA-BA(-)	NA-BA(-)
T24B2	2019-10-01	Pagny/M	Myotis daubentonii	No	ND	NA-BA(-)	NA-BA(-)	NA-BA(-)	NA-BA(-)	NA-BA(-)	NA-BA(-)
T25B2	2019-10-01	Pagny/M	Myotis daubentonii	No	ND	NA-BA(-)	NA-BA(-)	NA-BA(-)	NA-BA(-)	NA-BA(-)	NA-BA(-)
T26B2	2019-10-01	Pagny/M	Myotis daubentonii	No	Detected	ND	NT	ND	ND	ND	ND
T27B2	2019-10-01	Pagny/M	Myotis daubentonii	No	ND	NA-BA(-)	NA-BA(-)	NA-BA(-)	NA-BA(-)	NA-BA(-)	NA-BA(-)
ND	Not Detected
NA-BA(-)	Non analysable- Beta-actin not detected
NI	Not interpretable
NT	Not tested
