# Supplementary material for: Assessment of virus and Leptospira carriage in bats in France
Source: PLoS One. 2023 Oct 20;18(10):e0292840. doi: 10.1371/journal.pone.0292840 (PMC10588846; doi:10.1371/journal.pone.0292840)
Supplement: S3 File — (XLS) [file pone.0292840.s003.xls]

## Sheet: Swarming Bretagne
Sample ID	Year	Species	Samples type	RT-PCR BA	ɑ-COV (SG PCR)	Pan-COV	ROT (SG PCR)	CDV (TQ PCR)	SG RT-PCR Lyssa	Date	Time	Municipality	Department	Age	Sexe	Status of reproduction	Mamel	Epi_E	Epi_C	Testicles
CL95	2017	Myotis myotis	Guano pellet	Detected	Not Detected	Not Detected	Not Detected	Not Detected	Not Detected	2017-10-04	1899-12-31 23:45:00	PLUHERLIN	56	A	M			E1	C	T0
CL93	2017	Myotis myotis	Guano pellet	Detected	Not Detected	Not Detected	Not Detected	Not Detected	NI	2017-10-04	1899-12-31 23:05:00	PLUHERLIN	56	J	M			E1	C	T2
CL87	2017	Myotis daubentonii	Guano pellet	Not Detected	NA-BA(-)	Not Detected	NA-BA(-)	NA-BA(-)	NA-BA(-)	2017-10-04	1899-12-31 22:16:00	PLUHERLIN	56	A	F		M0
CL68	2017	Myotis myotis	Guano pellet	Detected	Not Detected	Not Detected	Not Detected	Not Detected	Not Detected	2017-10-03	1899-12-31 21:50:00	PLUHERLIN	56	J	M		M0
CL37	2017	Myotis daubentonii	Guano pellet	Detected	NI	Detected	Not Detected	Not Detected	Not Detected	2017-09-14	1899-12-31 23:10:00	PLUHERLIN	56	J	F
CL06	2017	Myotis bechsteinii	Guano pellet	Not Detected	NA-BA(-)	NA-BA(-)	NA-BA(-)	NA-BA(-)	NA-BA(-)	2017-09-11	1899-12-31 23:15:00	PLUHERLIN	56		M			E0		T0
FT265	2017	Myotis myotis	Guano pellet	Not Detected	NA-BA(-)	NA-BA(-)	NA-BA(-)	NA-BA(-)	NA-BA(-)	2017-10-13	1899-12-31 23:40:00	PLUHERLIN	56	J	F	NL	M0
FT212	2017	Myotis myotis	Guano pellet	Not Detected	NA-BA(-)	NA-BA(-)	NA-BA(-)	NA-BA(-)	NA-BA(-)	2017-09-29	1899-12-31 23:30:00	PLUHERLIN	56	J?	F	NL	M0
FT50	2017	Myotis daubentonii	Guano pellet	Not Detected	NA-BA(-)	NA-BA(-)	NA-BA(-)	NA-BA(-)	NA-BA(-)	2017-09-16	1899-12-31 23:40:00	PLUHERLIN	56	J	F	NL	M0
FT61	2017	Myotis daubentonii	Guano pellet	Detected	Detected	Detected	Not Detected	Not Detected	NI	2017-09-17	1899-12-31 00:45:00	PLUHERLIN	56	A?	F	PL	M3			T0
FT199	2017	Myotis daubentonii	Guano pellet	Detected	Not Detected	Not Detected	Not Detected	Not Detected	Not Detected	2017-09-29	1899-12-31 01:30:00	PLUHERLIN	56	J	M			E0		T0
FT194	2017	Myotis mystacinus	Guano pellet	Not Detected	NA-BA(-)	NA-BA(-)	NA-BA(-)	NA-BA(-)	NA-BA(-)	2017-09-29	1899-12-31 01:00:00	PLUHERLIN	56		M			E1	S	T1
FT187	2017	Myotis daubentonii	Guano pellet	Not Detected	NA-BA(-)	NA-BA(-)	NA-BA(-)	NA-BA(-)	NA-BA(-)	2017-09-28	1899-12-31 23:40:00	PLUHERLIN	56	J	M			E1	B	T1
FT185	2017	Myotis myotis	Guano pellet	Detected	Not Detected	Not Detected	Not Detected	Not Detected	NI	2017-09-28	1899-12-31 23:10:00	PLUHERLIN	56	J?	F	NL	M0
FT164	2017	Myotis myotis	Guano pellet	Not Detected	NA-BA(-)	NA-BA(-)	NA-BA(-)	NA-BA(-)	NA-BA(-)	2017-09-26	1899-12-31 23:15:00	PLUHERLIN	56	J	M			E1	B	T1
FT163	2017	Myotis myotis	Guano pellet	Not Detected	NA-BA(-)	NA-BA(-)	NA-BA(-)	NA-BA(-)	NA-BA(-)	2017-09-26	1899-12-31 23:15:00	PLUHERLIN	56	J	M			E1	S	T1
FT84	2017	Myotis myotis	Guano pellet	Detected	Not Detected	Not Detected	Not Detected	Not Detected	NI	2017-09-22	1899-12-31 23:40:00	PLUHERLIN	56		F	NL	M0
FT151	2017	Myotis myotis	Guano pellet	Not Detected	NA-BA(-)	NA-BA(-)	NA-BA(-)	NA-BA(-)	NA-BA(-)	2017-09-26	1899-12-31 03:00:00	PLUHERLIN	56	A	M			E2	C	T1
FT133	2017	Myotis myotis	Guano pellet	Detected	NI	Not Detected	Not Detected	Not Detected	NI	2017-09-26	1899-12-31 00:10:00	PLUHERLIN	56	J	F	NL	M0
FT130	2017	Myotis nattereri	Guano pellet	Not Detected	NA-BA(-)	NA-BA(-)	NA-BA(-)	NA-BA(-)	NA-BA(-)	2017-09-25	1899-12-31 23:50:00	PLUHERLIN	56		F	NL	M0
FT117	2017	Myotis myotis	Guano pellet	Detected	Not Detected	Not Detected	Not Detected	Not Detected	NI	2017-09-24	1899-12-31 00:45:00	PLUHERLIN	56	J	F	NL	M0
FT98	2017	Myotis myotis	Guano pellet	Detected	Not Detected	Not Detected	Not Detected	Not Detected	NI	2017-09-23	1899-12-31 01:20:00	PLUHERLIN	56	A	M			E2	C	T1
CL98	2017	Myotis myotis	Guano pellet	Detected	Not Detected	Not Detected	Not Detected	Not Detected	NI	2017-10-10	1899-12-31 22:40:00	PLUHERLIN	56	A	M			E1	C	T0
CL96	2017	Myotis mystacinus	Guano pellet	Not Detected	NA-BA(-)	NA-BA(-)	NA-BA(-)	NA-BA(-)	NA-BA(-)	2017-10-04	1899-12-31 23:45:00	PLUHERLIN	56		M			E1	S	T1
CL94	2017	Plecotus auritus	Guano pellet	Not Detected	NA-BA(-)	NA-BA(-)	NA-BA(-)	NA-BA(-)	NA-BA(-)	2017-10-04	1899-12-31 23:05:00	PLUHERLIN	56		F		M0
CL77	2017	Myotis myotis	Guano pellet	Detected	Not Detected	Not Detected	Not Detected	Not Detected	NI	2017-10-03	1899-12-31	PLUHERLIN	56	J?	M			E1	C	T0
CL72	2017	Myotis myotis	Guano pellet	Detected	Not Detected	Not Detected	Not Detected	Not Detected	Not Detected	2017-10-03	1899-12-31 22:48:00	PLUHERLIN	56	A	M			E2	C	T0
CL71	2017	Myotis myotis	Guano pellet	Detected	Not Detected	Not Detected	Not Detected	Not Detected	Not Detected	2017-10-03	1899-12-31 22:22:00	PLUHERLIN	56	J	F		M0
CL67	2017	Myotis myotis	Guano pellet	Detected	Not Detected	Not Detected	Not Detected	Not Detected	NI	2017-10-03	1899-12-31 21:43:00	PLUHERLIN	56	J	M			E0		T1
CL61	2017	Myotis bechsteinii	Guano pellet	Not Detected	NA-BA(-)	NA-BA(-)	NA-BA(-)	NA-BA(-)	NA-BA(-)	2017-09-20	1899-12-31 01:55:00	PLUHERLIN	56		F
CL58	2017	Myotis myotis	Guano pellet	Detected	Not Detected	Not Detected	Not Detected	Not Detected	NI	2017-09-20	1899-12-31 00:15:00	PLUHERLIN	56	A	F		M3
CL57	2017	Myotis bechsteinii	Guano pellet	Detected	Not Detected	Not Detected	Not Detected	Not Detected	NI	2017-09-20	1899-12-31 23:35:00	PLUHERLIN	56		M
CL56	2017	Myotis daubentonii	Guano pellet	Detected	Detected	Not Detected	Not Detected	Not Detected	NI	2017-09-20	1899-12-31 23:20:00	PLUHERLIN	56	J	M
CL54	2017	Myotis myotis	Guano pellet	Detected	Not Detected	Not Detected	Not Detected	Not Detected	NI	2017-09-19	1899-12-31 01:30:00	PLUHERLIN	56	J	F		M0
CL45	2017	Myotis myotis	Guano pellet	Detected	Not Detected	Not Detected	Not Detected	Not Detected	NI	2017-09-14	1899-12-31 00:30:00	PLUHERLIN	56	J	M			E1	C	T0
CL34	2017	Myotis daubentonii	Guano pellet	Detected	NI	Detected	Not Detected	Not Detected	NI	2017-09-14	1899-12-31 22:53:00	PLUHERLIN	56	J	F
CL31	2017	Myotis daubentonii	Guano pellet	Detected	Detected	Detected	Not Detected	Not Detected	NI	2017-09-14	1899-12-31 22:53:00	PLUHERLIN	56	J	M
CL30	2017	Rhinolophus ferrumequinum	Guano pellet	Detected	Not Detected	Not Detected	Not Detected	Not Detected	NI	2017-09-14	1899-12-31 22:35:00	PLUHERLIN	56	A	F		M3
CL28	2017	Myotis nattereri	Guano pellet	Detected	Not Detected	Not Detected	Not Detected	Not Detected	NI	2017-09-11	1899-12-31 01:00:00	PLUHERLIN	56	A	M			E1	S	T1
CL25	2017	Myotis myotis	Guano pellet	Detected	Not Detected	Not Detected	Not Detected	Not Detected	Not Detected	2017-09-11	1899-12-31 00:55:00	PLUHERLIN	56		M			E0		T0
CL23	2017	Myotis daubentonii	Guano pellet	Detected	Not Detected	Not Detected	Not Detected	Not Detected	NI	2017-09-11	1899-12-31 00:40:00	PLUHERLIN	56		M			E0		T0
CL08	2017	Myotis bechsteinii	Guano pellet	Detected	Not Detected	Not Detected	Not Detected	Not Detected	Not Detected	2017-09-11	1899-12-31 23:15:00	PLUHERLIN	56		M			E0		T0
CL07	2017	Myotis mystacinus	Guano pellet	Not Detected	NA-BA(-)	NA-BA(-)	NA-BA(-)	NA-BA(-)	NA-BA(-)	2017-09-11	1899-12-31 23:15:00	PLUHERLIN	56	J?	M
FT249	2017	Myotis myotis	Guano pellet	Not Detected	NA-BA(-)	NA-BA(-)	NA-BA(-)	NA-BA(-)	NA-BA(-)	2017-10-13	1899-12-31 02:45:00	PLUHERLIN	56		M			E2	C	T1
FT248	2017	Myotis myotis	Guano pellet	Detected	Detected	Detected	Not Detected	Not Detected	NI	2017-10-13	1899-12-31 02:30:00	PLUHERLIN	56	J	M			E1	C	T1
FT244	2017	Myotis myotis	Guano pellet	Detected	Not Detected	Not Detected	Not Detected	Not Detected	NI	2017-10-13	1899-12-31 00:30:00	PLUHERLIN	56	A	M			E2	C	T1
FT230	2017	Myotis myotis	Guano pellet	Detected	Not Detected	Not Detected	Not Detected	Not Detected	Not Detected	2017-10-10	1899-12-31 00:40:00	PLUHERLIN	56	A	F	PL	M3
FT229	2017	Myotis myotis	Guano pellet	Not Detected	NA-BA(-)	NA-BA(-)	NA-BA(-)	NA-BA(-)	NA-BA(-)	2017-10-10	1899-12-31 00:15:00	PLUHERLIN	56	J	F	NL	M0
FT227	2017	Myotis myotis	Guano pellet	Detected	Not Detected	Not Detected	Not Detected	Not Detected	NI	2017-10-08	1899-12-31 01:50:00	PLUHERLIN	56	J	M			E1	S	T1
FT224	2017	Myotis myotis	Guano pellet	Detected	Not Detected	Not Detected	Not Detected	Not Detected	NI	2017-10-07	1899-12-31 01:10:00	PLUHERLIN	56	A	M			E2	C	T2
FT225	2017	Myotis daubentonii	Guano pellet	Detected	NI	Not Detected	Not Detected	Not Detected	NI	2017-10-07	1899-12-31 00:45:00	PLUHERLIN	56	J	F		M0
FT222	2017	Myotis daubentonii	Guano pellet	Detected	Not Detected	Not Detected	Not Detected	Not Detected	NI	2017-10-07	1899-12-31 00:30:00	PLUHERLIN	56		M			E0		T0
FT220	2017	Myotis mystacinus	Guano pellet	Detected	NI	Not Detected	Not Detected	Not Detected	NI	2017-10-06	1899-12-31 22:50:00	PLUHERLIN	56		F		M0
FT219	2017	Plecotus auritus	Guano pellet	Detected	Not Detected	Not Detected	Not Detected	Not Detected	Not Detected	2017-10-06	1899-12-31 22:30:00	PLUHERLIN	56		M
FT311	2017	Myotis myotis	Guano pellet	Not Detected	NA-BA(-)	NA-BA(-)	NA-BA(-)	NA-BA(-)	NA-BA(-)	2017-10-02	1899-12-31 01:30:00	PLUHERLIN	56	J	M			E1	C	T1
FT301	2017	Myotis daubentonii	Guano pellet	Not Detected	NA-BA(-)	NA-BA(-)	NA-BA(-)	NA-BA(-)	NA-BA(-)	2017-10-01	1899-12-31 22:40:00	PLUHERLIN	56	J	M			E1	C	T1
FT213	2017	Myotis daubentonii	Guano pellet	Detected	Detected	Detected	Not Detected	Not Detected	NI	2017-09-29	1899-12-31 23:45:00	PLUHERLIN	56		M			E0		T0
FT210	2017	Myotis myotis	Guano pellet	Not Detected	NA-BA(-)	NA-BA(-)	NA-BA(-)	NA-BA(-)	NA-BA(-)	2017-09-29	1899-12-31 22:45:00	PLUHERLIN	56	J?	F	NL	M0
FT209	2017	Myotis nattereri	Guano pellet	Not Detected	NA-BA(-)	NA-BA(-)	NA-BA(-)	NA-BA(-)	NA-BA(-)	2017-09-29	1899-12-31 22:30:00	PLUHERLIN	56	J	F		M0
FT208	2017	Myotis nattereri	Guano pellet	Not Detected	NA-BA(-)	NA-BA(-)	NA-BA(-)	NA-BA(-)	NA-BA(-)	2017-09-29	1899-12-31 03:00:00	PLUHERLIN	56	J	F		M0
FT207	2017	Myotis daubentonii	Guano pellet	Not Detected	NA-BA(-)	NA-BA(-)	NA-BA(-)	NA-BA(-)	NA-BA(-)	2017-09-29	1899-12-31 02:45:00	PLUHERLIN	56		M			E1	C	T0
FT205	2017	Myotis bechsteinii	Guano pellet	Not Detected	NA-BA(-)	NA-BA(-)	NA-BA(-)	NA-BA(-)	NA-BA(-)	2017-09-29	1899-12-31 02:30:00	PLUHERLIN	56		F		M0
FT201	2017	Myotis emarginatus	Guano pellet	Detected	Detected	Detected	Not Detected	Not Detected	NI	2017-09-29	1899-12-31 01:45:00	PLUHERLIN	56	J	F		M0
FT51	2017	Myotis bechsteinii	Guano pellet	Not Detected	NA-BA(-)	NA-BA(-)	NA-BA(-)	NA-BA(-)	NA-BA(-)	2017-09-16	1899-12-31 23:40:00	PLUHERLIN	56	J	F	NL	M0
FT52	2017	Myotis daubentonii	Guano pellet	Detected	Not Detected	Not Detected	Not Detected	Not Detected	NI	2017-09-17	1899-12-31 00:05:00	PLUHERLIN	56	J	M			E1	C	T1
FT53	2017	Myotis daubentonii	Guano pellet	Detected	Not Detected	Not Detected	Not Detected	Not Detected	NI	2017-09-17	1899-12-31 00:05:00	PLUHERLIN	56	J	M			E0		T0
FT54	2017	Plecotus auritus	Guano pellet	Detected	NI	Not Detected	Not Detected	Not Detected	Not Detected	2017-09-17	1899-12-31 00:05:00	PLUHERLIN	56		F	NL	M0
FT55	2017	Myotis daubentonii	Guano pellet	Not Detected	NA-BA(-)	NA-BA(-)	NA-BA(-)	NA-BA(-)	NA-BA(-)	2017-09-17	1899-12-31 00:05:00	PLUHERLIN	56	J?	F	NL	M0
FT56	2017	Myotis daubentonii	Guano pellet	Detected	NI	Not Detected	Not Detected	Not Detected	NI	2017-09-17	1899-12-31 00:05:00	PLUHERLIN	56	A?	M			E0		T0
FT57	2017	Myotis nattereri	Guano pellet	Detected	Not Detected	Not Detected	Not Detected	Not Detected	NI	2017-09-17	1899-12-31 00:30:00	PLUHERLIN	56	J	M			E0		T0
FT58	2017	Myotis bechsteinii	Guano pellet	Detected	Not Detected	Not Detected	Not Detected	Not Detected	NI	2017-09-17	1899-12-31 00:30:00	PLUHERLIN	56	A?	M			E1	B	T0
FT59	2017	Myotis nattereri	Guano pellet	Detected	Not Detected	Not Detected	Not Detected	Not Detected	NI	2017-09-17	1899-12-31 00:30:00	PLUHERLIN	56	J?	M			E1	S	T0
FT60	2017	Myotis daubentonii	Guano pellet	Detected	Not Detected	Not Detected	Not Detected	Not Detected	NI	2017-09-17	1899-12-31 00:30:00	PLUHERLIN	56	J?	M			E2	C	T1
FT62	2017	Myotis daubentonii	Guano pellet	Detected	Not Detected	Not Detected	Not Detected	Not Detected	Not Detected	2017-09-17	1899-12-31 01:00:00	PLUHERLIN	56	A?	F	PL	M3
FT64	2017	Myotis daubentonii	Guano pellet	Not Detected	NA-BA(-)	NA-BA(-)	NA-BA(-)	NA-BA(-)	NA-BA(-)	2017-09-17	1899-12-31 01:00:00	PLUHERLIN	56	J	M			E1	B	T0
FT65	2017	Myotis daubentonii	Guano pellet	Not Detected	NA-BA(-)	NA-BA(-)	NA-BA(-)	NA-BA(-)	NA-BA(-)	2017-09-17	1899-12-31 01:00:00	PLUHERLIN	56	J	F	NL	M0
FT66	2017	Myotis daubentonii	Guano pellet	Detected	Not Detected	Not Detected	Not Detected	Not Detected	NI	2017-09-17	1899-12-31 01:00:00	PLUHERLIN	56	J?	M			E0		T0
FT195	2017	Myotis daubentonii	Guano pellet	Not Detected	NA-BA(-)	NA-BA(-)	NA-BA(-)	NA-BA(-)	NA-BA(-)	2017-09-29	1899-12-31 01:10:00	PLUHERLIN	56		F
FT68	2017	Myotis nattereri	Guano pellet	Detected	Not Detected	Not Detected	Not Detected	Not Detected	NI	2017-09-17	1899-12-31 01:15:00	PLUHERLIN	56	A?	M			E0		T0
FT70	2017	Myotis nattereri	Guano pellet	Detected	Not Detected	Not Detected	Not Detected	Not Detected	Not Detected	2017-09-17	1899-12-31 01:35:00	PLUHERLIN	56		M			E1	S	T0
FT71	2017	Myotis myotis	Guano pellet	Detected	Not Detected	Not Detected	Not Detected	Not Detected	Not Detected	2017-09-17	1899-12-31 02:00:00	PLUHERLIN	56		M			E0	B	T0
FT72	2017	Myotis mystacinus	Guano pellet	Not Detected	NA-BA(-)	NA-BA(-)	NA-BA(-)	NA-BA(-)	NA-BA(-)	2017-09-17	1899-12-31 23:15:00	PLUHERLIN	56	A	M			E1	C	T1
FT183	2017	Myotis daubentonii	Guano pellet	Not Detected	NA-BA(-)	NA-BA(-)	NA-BA(-)	NA-BA(-)	NA-BA(-)	2017-09-28	1899-12-31 23:00:00	PLUHERLIN	56		M			E1	C	T1
FT177	2017	Myotis myotis	Guano pellet	Not Detected	NA-BA(-)	NA-BA(-)	NA-BA(-)	NA-BA(-)	NA-BA(-)	2017-09-27	1899-12-31 01:30:00	PLUHERLIN	56	J?	F	NL	M0
FT173	2017	Myotis nattereri	Guano pellet	Not Detected	NA-BA(-)	NA-BA(-)	NA-BA(-)	NA-BA(-)	NA-BA(-)	2017-09-27	1899-12-31 01:00:00	PLUHERLIN	56		M			E1	B	T0
FT172	2017	Myotis nattereri	Guano pellet	Not Detected	NA-BA(-)	NA-BA(-)	NA-BA(-)	NA-BA(-)	NA-BA(-)	2017-09-27	1899-12-31 00:45:00	PLUHERLIN	56		F		M0
FT167	2017	Myotis bechsteinii	Guano pellet	Not Detected	NA-BA(-)	NA-BA(-)	NA-BA(-)	NA-BA(-)	NA-BA(-)	2017-09-27	1899-12-31	PLUHERLIN	56		M			E0	S	T1
FT80	2017	Myotis emarginatus	Guano pellet	Not Detected	NA-BA(-)	NA-BA(-)	NA-BA(-)	NA-BA(-)	NA-BA(-)	2017-09-22	1899-12-31 23:00:00	PLUHERLIN	56		F	NL	M0
FT82	2017	Rhinolophus ferrumequinum	Guano pellet	Detected	Not Detected	Not Detected	Not Detected	Not Detected	Not Detected	2017-09-22	1899-12-31 23:20:00	PLUHERLIN	56		M			E0		T0
FT175	2017	Myotis daubentonii	Guano pellet	Not Detected	NA-BA(-)	NA-BA(-)	NA-BA(-)	NA-BA(-)	NA-BA(-)	2017-09-26	1899-12-31 23:30:00	PLUHERLIN	56		M			E1	C	T1
FT161	2017	Myotis nattereri	Guano pellet	Not Detected	NA-BA(-)	NA-BA(-)	NA-BA(-)	NA-BA(-)	NA-BA(-)	2017-09-26	1899-12-31 23:00:00	PLUHERLIN	56		F		M0
FT160	2017	Myotis alcathoe	Guano pellet	Detected	Not Detected	Not Detected	Not Detected	Not Detected	NI	2017-09-26	1899-12-31 23:00:00	PLUHERLIN	56		M			E0		T0
FT85	2017	Myotis nattereri	Guano pellet	Not Detected	NA-BA(-)	NA-BA(-)	NA-BA(-)	NA-BA(-)	NA-BA(-)	2017-09-23	1899-12-31 00:15:00	PLUHERLIN	56		M			E1	B	T1
FT157	2017	Myotis nattereri	Guano pellet	Not Detected	NA-BA(-)	NA-BA(-)	NA-BA(-)	NA-BA(-)	NA-BA(-)	2017-09-26	1899-12-31 22:30:00	PLUHERLIN	56		M			E0		T2
FT152	2017	Myotis daubentonii	Guano pellet	Detected	Not Detected	Not Detected	Not Detected	Not Detected	Not Detected	2017-09-26	1899-12-31 03:15:00	PLUHERLIN	56	J	F	NL	M0
FT118	2017	Myotis myotis	Guano pellet	Not Detected	NA-BA(-)	NA-BA(-)	NA-BA(-)	NA-BA(-)	NA-BA(-)	2017-09-24	1899-12-31 00:45:00	PLUHERLIN	56	J	M			E1	B	T1
FT96	2017	Myotis nattereri	Guano pellet	Not Detected	NA-BA(-)	NA-BA(-)	NA-BA(-)	NA-BA(-)	NA-BA(-)	2017-09-23	1899-12-31 00:45:00	PLUHERLIN	56		M			E1	B	T1
FT114	2017	Plecotus auritus	Guano pellet	Not Detected	NA-BA(-)	NA-BA(-)	NA-BA(-)	NA-BA(-)	NA-BA(-)	2017-09-24	1899-12-31	PLUHERLIN	56		M			E0	S	T1
FT109	2017	Myotis daubentonii	Guano pellet	Not Detected	NA-BA(-)	NA-BA(-)	NA-BA(-)	NA-BA(-)	NA-BA(-)	2017-09-24	1899-12-31	PLUHERLIN	56	J	M			E0		T0
FT102	2017	Plecotus auritus	Guano pellet	Not Detected	NA-BA(-)	NA-BA(-)	NA-BA(-)	NA-BA(-)	NA-BA(-)	2017-09-23	1899-12-31 22:45:00	PLUHERLIN	56		F	NL	M0
PL01	2017	Myotis myotis	Saliva	Not Detected	NA-BA(-)	NA-BA(-)	NA-BA(-)	NA-BA(-)	NA-BA(-)	2017-09-07		PLUHERLIN	56	J	F	NL	M0
PL02	2017	Myotis myotis	Saliva	Not Detected	NA-BA(-)	NA-BA(-)	NA-BA(-)	NA-BA(-)	NA-BA(-)	2017-09-07	1899-12-31 23:40:00	PLUHERLIN	56	A	F	PL	M3
PL03	2017	Myotis myotis	Saliva	Not Detected	NA-BA(-)	NA-BA(-)	NA-BA(-)	NA-BA(-)	NA-BA(-)	2017-09-07	1899-12-31 23:40:00	PLUHERLIN	56	J	M			E0		T0
PL04	2017	Myotis myotis	Saliva	Not Detected	NA-BA(-)	NA-BA(-)	NA-BA(-)	NA-BA(-)	NA-BA(-)	2017-09-07	1899-12-31 23:50:00	PLUHERLIN	56	J	F	NL	M0
PL05	2017	Myotis myotis	Saliva	Not Detected	NA-BA(-)	NA-BA(-)	NA-BA(-)	NA-BA(-)	NA-BA(-)	2017-09-07	1899-12-31 23:50:00	PLUHERLIN	56	A	M			E1	S	T0
PL06	2017	Myotis myotis	Saliva	Not Detected	NA-BA(-)	NA-BA(-)	NA-BA(-)	NA-BA(-)	NA-BA(-)	2017-09-08	1899-12-31 00:45:00	PLUHERLIN	56	A	F	NL	M0
PL07	2017	Myotis myotis	Saliva	Not Detected	NA-BA(-)	NA-BA(-)	NA-BA(-)	NA-BA(-)	NA-BA(-)	2017-09-08	1899-12-31 00:45:00	PLUHERLIN	56	J	M			E0		T0
PL08	2017	Myotis myotis	Saliva	Not Detected	NA-BA(-)	NA-BA(-)	NA-BA(-)	NA-BA(-)	NA-BA(-)	2017-09-08	1899-12-31 00:45:00	PLUHERLIN	56	A	F	NL	M0
PL09	2017	Myotis myotis	Saliva	Not Detected	NA-BA(-)	NA-BA(-)	NA-BA(-)	NA-BA(-)	NA-BA(-)	2017-09-08	1899-12-31 00:45:00	PLUHERLIN	56	A	M			E0		T0
PL10	2017	Myotis myotis	Saliva	Not Detected	NA-BA(-)	NA-BA(-)	NA-BA(-)	NA-BA(-)	NA-BA(-)	2017-09-08	1899-12-31 01:00:00	PLUHERLIN	56	J	F	NL	M0
PL11	2017	Myotis myotis	Saliva	Detected	Not Detected	NA-CoV(-)	NI	Not Detected	Not Detected	2017-09-08	1899-12-31 01:00:00	PLUHERLIN	56	J?	M			E1	C	T0
PL12	2017	Myotis myotis	Saliva	Detected	Not Detected	NA-CoV(-)	Detected	Not Detected	Not Detected	2017-09-08	1899-12-31 01:00:00	PLUHERLIN	56	J	F	NL	M0
PL13	2017	Myotis myotis	Saliva	Not Detected	NA-BA(-)	NA-BA(-)	NA-BA(-)	NA-BA(-)	NA-BA(-)	2017-09-08	1899-12-31 01:00:00	PLUHERLIN	56		M			E1	C	T0
PL14	2017	Myotis myotis	Saliva	Not Detected	NA-BA(-)	NA-BA(-)	NA-BA(-)	NA-BA(-)	NA-BA(-)	2017-09-08	1899-12-31 01:00:00	PLUHERLIN	56		M			E0		T0
PL16	2017	Myotis myotis	Saliva	Not Detected	NA-BA(-)	NA-BA(-)	NA-BA(-)	NA-BA(-)	NA-BA(-)	2017-09-08	1899-12-31 01:10:00	PLUHERLIN	56	J?	M			E1		T0
PL15	2017	Myotis myotis	Saliva	Not Detected	NA-BA(-)	NA-BA(-)	NA-BA(-)	NA-BA(-)	NA-BA(-)	2017-09-08	1899-12-31 01:30:00	PLUHERLIN	56	J?	M			E1	C	T1
PL17	2017	Myotis myotis	Saliva	Not Detected	NA-BA(-)	NA-BA(-)	NA-BA(-)	NA-BA(-)	NA-BA(-)	2017-09-08	1899-12-31 01:30:00	PLUHERLIN	56	A	M			E0		T0
PL18	2017	Myotis myotis	Saliva	Not Detected	NA-BA(-)	NA-BA(-)	NA-BA(-)	NA-BA(-)	NA-BA(-)	2017-09-08	1899-12-31 01:30:00	PLUHERLIN	56	A?	M			E1	B	T1
PL19	2017	Myotis myotis	Saliva	Detected	Not Detected	NA-CoV(-)	Not Detected	Not Detected	Not Detected	2017-09-08	1899-12-31 01:30:00	PLUHERLIN	56	J	M			E0		T0
PL20	2017	Myotis myotis	Saliva	Detected	NI		Detected	Not Detected	Not Detected	2017-09-08		PLUHERLIN	56	J	F	NL	M0
PL21	2017	Myotis myotis	Saliva	Detected	Not Detected	NA-CoV(-)	Not Detected	Not Detected	Not Detected	2017-09-08		PLUHERLIN	56	J	M			E0		T0
PL22	2017	Myotis myotis	Saliva	Not Detected	NA-BA(-)	NA-BA(-)	NA-BA(-)	NA-BA(-)	NA-BA(-)	2017-09-08		PLUHERLIN	56		F	NL	M0
PL23	2017	Myotis myotis	Saliva	Not Detected	NA-BA(-)	NA-BA(-)	NA-BA(-)	NA-BA(-)	NA-BA(-)	2017-09-08		PLUHERLIN	56		M			E2	C	T0
PL24	2017	Myotis myotis	Saliva	Not Detected	NA-BA(-)	NA-BA(-)	NA-BA(-)	NA-BA(-)	NA-BA(-)	2017-09-08		PLUHERLIN	56		F	NL	M0
PL25	2017	Myotis myotis	Saliva	Not Detected	NA-BA(-)	NA-BA(-)	NA-BA(-)	NA-BA(-)	NA-BA(-)	2017-09-08		PLUHERLIN	56	J?	M			E0		T0
PL26	2017	Myotis myotis	Saliva	Not Detected	NA-BA(-)	NA-BA(-)	NA-BA(-)	NA-BA(-)	NA-BA(-)	2017-09-08		PLUHERLIN	56	J	M			E0		T0
CL01	2017	Rhinolophus ferrumequinum	Saliva	Detected	Not Detected	NA-CoV(-)	NI	Not Detected	Not Detected	2017-09-11	1899-12-31 21:40:00	PLUHERLIN	56		M
PL28	2017	Myotis myotis	Saliva	Not Detected	NA-BA(-)	NA-BA(-)	NA-BA(-)	NA-BA(-)	NA-BA(-)	2017-09-08		PLUHERLIN	56		F	NL	M0
PL29	2017	Myotis myotis	Saliva	Not Detected	NA-BA(-)	NA-BA(-)	NA-BA(-)	NA-BA(-)	NA-BA(-)	2017-09-08		PLUHERLIN	56	J	M			E2	C	T0
PL30	2017	Myotis myotis	Saliva	Not Detected	NA-BA(-)	NA-BA(-)	NA-BA(-)	NA-BA(-)	NA-BA(-)	2017-09-08		PLUHERLIN	56	J	F	NL	M0
PL31	2017	Myotis myotis	Saliva	Not Detected	NA-BA(-)	NA-BA(-)	NA-BA(-)	NA-BA(-)	NA-BA(-)	2017-09-08	1899-12-31 03:00:00	PLUHERLIN	56	A	M			E1	C	T0
FT32	2017	Myotis myotis	Saliva	Not Detected	NA-BA(-)	NA-BA(-)	NA-BA(-)	NA-BA(-)	NA-BA(-)	2017-09-09	1899-12-31 22:50:00	PLUHERLIN	56	J	F	NL	M0
FT33	2017	Eptesicus serotinus	Saliva	Not Detected	NA-BA(-)	NA-BA(-)	NA-BA(-)	NA-BA(-)	NA-BA(-)	2017-09-09	1899-12-31 23:00:00	PLUHERLIN	56	J?	F	NL	M0
FT34	2017	Myotis myotis	Saliva	Not Detected	NA-BA(-)	NA-BA(-)	NA-BA(-)	NA-BA(-)	NA-BA(-)	2017-09-10	1899-12-31	PLUHERLIN	56	J	F	NL	M0
FT35	2017	Myotis myotis	Saliva	Detected	Not Detected	NA-CoV(-)	Not Detected	Not Detected	Not Detected	2017-09-10	1899-12-31	PLUHERLIN	56	J	F	NL	M0
FT36	2017	Myotis daubentonii	Saliva	Not Detected	NA-BA(-)	NA-BA(-)	NA-BA(-)	NA-BA(-)	NA-BA(-)	2017-09-10	1899-12-31	PLUHERLIN	56	A?	F	PL	M3
FT37	2017	Myotis myotis	Saliva	Not Detected	NA-BA(-)	NA-BA(-)	NA-BA(-)	NA-BA(-)	NA-BA(-)	2017-09-10	1899-12-31 00:45:00	PLUHERLIN	56	J	M			E1		T1
FT38	2017	Myotis myotis	Saliva	Not Detected	NA-BA(-)	NA-BA(-)	NA-BA(-)	NA-BA(-)	NA-BA(-)	2017-09-10	1899-12-31 00:45:00	PLUHERLIN	56	J	M			E1	B	T1
FT39	2017	Myotis myotis	Saliva	Not Detected	NA-BA(-)	NA-BA(-)	NA-BA(-)	NA-BA(-)	NA-BA(-)	2017-09-10	1899-12-31 01:15:00	PLUHERLIN	56	A?	F	NL	M0
FT40	2017	Myotis myotis	Saliva	Not Detected	NA-BA(-)	NA-BA(-)	NA-BA(-)	NA-BA(-)	NA-BA(-)	2017-09-10	1899-12-31 01:15:00	PLUHERLIN	56	J	F	NL	M0
FT41	2017	Myotis myotis	Saliva	Not Detected	NA-BA(-)	NA-BA(-)	NA-BA(-)	NA-BA(-)	NA-BA(-)	2017-09-10	1899-12-31 01:50:00	PLUHERLIN	56	A?	M			E0		T0
FT42	2017	Myotis myotis	Saliva	Not Detected	NA-BA(-)	NA-BA(-)	NA-BA(-)	NA-BA(-)	NA-BA(-)	2017-09-10	1899-12-31 01:50:00	PLUHERLIN	56	J?	F	NL	M0
FT44	2017	Myotis myotis	Saliva	Not Detected	NA-BA(-)	NA-BA(-)	NA-BA(-)	NA-BA(-)	NA-BA(-)	2017-09-10	1899-12-31 02:40:00	PLUHERLIN	56	J	F			E0		T0
FT43	2017	Myotis myotis	Saliva	Not Detected	NA-BA(-)	NA-BA(-)	NA-BA(-)	NA-BA(-)	NA-BA(-)	2017-09-10	1899-12-31 02:40:00	PLUHERLIN	56	J	M			E1	C	T1
CL05	2017	Barbastella barbastellus	Saliva	Detected	Not Detected	NA-CoV(-)	Not Detected	Not Detected	Not Detected	2017-09-11	1899-12-31 23:15:00	PLUHERLIN	56		M
FT47	2017	Plecotus auritus	Saliva	Not Detected	NA-BA(-)	NA-BA(-)	NA-BA(-)	NA-BA(-)	NA-BA(-)	2017-09-10	1899-12-31 03:00:00	PLUHERLIN	56		M			E1	S	T1
FT46	2017	Myotis myotis	Saliva	Not Detected	NA-BA(-)	NA-BA(-)	NA-BA(-)	NA-BA(-)	NA-BA(-)	2017-09-10	1899-12-31 03:15:00	PLUHERLIN	56	A?	F	PL	M3
CL89	2017	Myotis emarginatus	Saliva	Not Detected	NA-BA(-)	NA-BA(-)	NA-BA(-)	NA-BA(-)	NA-BA(-)	2017-10-04	1899-12-31 22:16:00	PLUHERLIN	56		M			E1		T1
CL07	2017	Myotis mystacinus	Saliva	Detected	Not Detected	NA-CoV(-)	Not Detected	Not Detected	Not Detected	2017-09-11	1899-12-31 23:15:00	PLUHERLIN	56	J?	M
CL08	2017	Myotis bechsteinii	Saliva	Detected	Not Detected	NA-CoV(-)	Not Detected	Not Detected	Not Detected	2017-09-11	1899-12-31 23:15:00	PLUHERLIN	56		M			E0		T0
FT51	2017	Myotis bechsteinii	Saliva	Not Detected	NA-BA(-)	NA-BA(-)	NA-BA(-)	NA-BA(-)	NA-BA(-)	2017-09-16	1899-12-31 23:40:00	PLUHERLIN	56	J	F	NL	M0
CL84	2017	Myotis emarginatus	Saliva	Not Detected	NA-BA(-)	NA-BA(-)	NA-BA(-)	NA-BA(-)	NA-BA(-)	2017-10-04	1899-12-31 21:25:00	PLUHERLIN	56		F		M0
CL75	2017	Myotis myotis	Saliva	Not Detected	NA-BA(-)	NA-BA(-)	NA-BA(-)	NA-BA(-)	NA-BA(-)	2017-10-03	1899-12-31 23:35:00	PLUHERLIN	56	A?	F		M1
CL09	2017	Myotis daubentonii	Saliva	Detected	NI		Detected	Not Detected	Not Detected	2017-09-11	1899-12-31 23:15:00	PLUHERLIN	56		M			E0		T0
CL70	2017	Myotis mystacinus	Saliva	Not Detected	NA-BA(-)	NA-BA(-)	NA-BA(-)	NA-BA(-)	NA-BA(-)	2017-10-03	1899-12-31 22:15:00	PLUHERLIN	56		M
CL12	2017	Myotis emarginatus	Saliva	Detected	Not Detected	NA-CoV(-)	Detected	Not Detected	Not Detected	2017-09-11	1899-12-31 23:30:00	PLUHERLIN	56		F
CL18	2017	Myotis mystacinus	Saliva	Detected	Not Detected	NA-CoV(-)	NI	Not Detected	Not Detected	2017-09-11	1899-12-31 00:10:00	PLUHERLIN	56		F		M0
CL19	2017	Myotis mystacinus	Saliva	Detected	Not Detected	NA-CoV(-)	Not Detected	Not Detected	Not Detected	2017-09-11	1899-12-31 00:15:00	PLUHERLIN	56		F		M0
CL63	2017	Barbastella barbastellus	Saliva	Not Detected	NA-BA(-)	NA-BA(-)	NA-BA(-)	NA-BA(-)	NA-BA(-)	2017-10-03	1899-12-31 21:05:00	PLUHERLIN	56	A?	M			E2	C	T0
CL22	2017	Myotis daubentonii	Saliva	Detected	Not Detected	NA-CoV(-)	Not Detected	Not Detected	Not Detected	2017-09-11	1899-12-31 00:40:00	PLUHERLIN	56		M			E0		T0
CL23	2017	Myotis daubentonii	Saliva	Detected	Not Detected	NA-CoV(-)	Not Detected	Not Detected	Not Detected	2017-09-11	1899-12-31 00:40:00	PLUHERLIN	56		M			E0		T0
CL47	2017	Rhinolophus hipposideros	Saliva	Not Detected	NA-BA(-)	NA-BA(-)	NA-BA(-)	NA-BA(-)	NA-BA(-)	2017-09-14	1899-12-31 01:15:00	PLUHERLIN	56	J	M
FT63	2017	Myotis bechsteinii	Saliva	Not Detected	NA-BA(-)	NA-BA(-)	NA-BA(-)	NA-BA(-)	NA-BA(-)	2017-09-17	1899-12-31 01:00:00	PLUHERLIN	56	J?	M			E1	S	T0
CL25	2017	Myotis myotis	Saliva	Detected	Not Detected	NA-CoV(-)	Not Detected	Not Detected	Not Detected	2017-09-11	1899-12-31 00:55:00	PLUHERLIN	56		M			E0		T0
CL27	2017	Myotis daubentonii	Saliva	Detected	Not Detected	NA-CoV(-)	Not Detected	Not Detected	Not Detected	2017-09-11	1899-12-31 00:55:00	PLUHERLIN	56	J	M			E0		T0
CL33	2017	Barbastella barbastellus	Saliva	Detected	Not Detected	NA-CoV(-)	Not Detected	Not Detected	Not Detected	2017-09-14	1899-12-31 22:53:00	PLUHERLIN	56		F
CL34	2017	Myotis daubentonii	Saliva	Detected	Not Detected	NA-CoV(-)	Not Detected	Not Detected	Not Detected	2017-09-14	1899-12-31 22:53:00	PLUHERLIN	56	J	F
CL37	2017	Myotis daubentonii	Saliva	Detected	Not Detected	NA-CoV(-)	NI	Not Detected	Not Detected	2017-09-14	1899-12-31 23:10:00	PLUHERLIN	56	J	F
FT69	2017	Myotis emarginatus	Saliva	Not Detected	NA-BA(-)	NA-BA(-)	NA-BA(-)	NA-BA(-)	NA-BA(-)	2017-09-17	1899-12-31 01:35:00	PLUHERLIN	56	J	M			E0		T0
CL39	2017	Myotis mystacinus	Saliva	Not Detected	NA-BA(-)	NA-BA(-)	NA-BA(-)	NA-BA(-)	NA-BA(-)	2017-09-14	1899-12-31 23:25:00	PLUHERLIN	56		F
CL38	2017	Myotis myotis	Saliva	Detected	Not Detected	NA-CoV(-)	Not Detected	Not Detected	Not Detected	2017-09-14	1899-12-31 23:10:00	PLUHERLIN	56	J	M			E0		T0
FT72	2017	Myotis mystacinus	Saliva	Not Detected	NA-BA(-)	NA-BA(-)	NA-BA(-)	NA-BA(-)	NA-BA(-)	2017-09-17	1899-12-31 23:15:00	PLUHERLIN	56	A	M			E1	C	T1
FT73	2017	Myotis bechsteinii	Saliva	Not Detected	NA-BA(-)	NA-BA(-)	NA-BA(-)	NA-BA(-)	NA-BA(-)	2017-09-17	1899-12-31 23:15:00	PLUHERLIN	56		M			E1	B	T1
FT74	2017	Barbastella barbastellus	Saliva	Not Detected	NA-BA(-)	NA-BA(-)	NA-BA(-)	NA-BA(-)	NA-BA(-)	2017-09-17	1899-12-31 23:45:00	PLUHERLIN	56		F	NL	M0
CL40	2017	Myotis nattereri	Saliva	Detected	Not Detected	NA-CoV(-)	Not Detected	Not Detected	Not Detected	2017-09-14	1899-12-31 23:45:00	PLUHERLIN	56	A	F
CL36	2017	Myotis emarginatus	Saliva	Not Detected	NA-BA(-)	NA-BA(-)	NA-BA(-)	NA-BA(-)	NA-BA(-)	2017-09-14	1899-12-31 23:10:00	PLUHERLIN	56	J	F
CL35	2017	Myotis emarginatus	Saliva	Not Detected	NA-BA(-)	NA-BA(-)	NA-BA(-)	NA-BA(-)	NA-BA(-)	2017-09-14	1899-12-31 22:53:00	PLUHERLIN	56	J	F		M0
CL41	2017	Myotis daubentonii	Saliva	Detected	Not Detected	NA-CoV(-)	Not Detected	Not Detected	Not Detected	2017-09-14	1899-12-31 23:45:00	PLUHERLIN	56	A	M
CL42	2017	Myotis myotis	Saliva	Detected	Not Detected	NA-CoV(-)	Not Detected	Not Detected	Not Detected	2017-09-14	1899-12-31 23:45:00	PLUHERLIN	56	J	F		M0
FT79	2017	Myotis emarginatus	Saliva	Not Detected	NA-BA(-)	NA-BA(-)	NA-BA(-)	NA-BA(-)	NA-BA(-)	2017-09-22	1899-12-31 23:00:00	PLUHERLIN	56		M			E0	S	T0
FT80	2017	Myotis emarginatus	Saliva	Not Detected	NA-BA(-)	NA-BA(-)	NA-BA(-)	NA-BA(-)	NA-BA(-)	2017-09-22	1899-12-31 23:00:00	PLUHERLIN	56		F	NL	M0
FT82	2017	Rhinolophus ferrumequinum	Saliva	Not Detected	NA-BA(-)	NA-BA(-)	NA-BA(-)	NA-BA(-)	NA-BA(-)	2017-09-22	1899-12-31 23:20:00	PLUHERLIN	56		M			E0		T0
FT83	2017	Plecotus auritus	Saliva	Not Detected	NA-BA(-)	NA-BA(-)	NA-BA(-)	NA-BA(-)	NA-BA(-)	2017-09-22	1899-12-31 23:20:00	PLUHERLIN	56		M			E0		T0
CL43	2017	Myotis daubentonii	Saliva	Detected	Not Detected	NA-CoV(-)	Not Detected	Not Detected	Not Detected	2017-09-14	1899-12-31 23:45:00	PLUHERLIN	56		M
CL32	2017	Myotis nattereri	Saliva	Not Detected	NA-BA(-)	NA-BA(-)	NA-BA(-)	NA-BA(-)	NA-BA(-)	2017-09-14	1899-12-31 22:53:00	PLUHERLIN	56	J	F
FT87	2017	Rhinolophus ferrumequinum	Saliva	Not Detected	NA-BA(-)	NA-BA(-)	NA-BA(-)	NA-BA(-)	NA-BA(-)	2017-09-22	1899-12-31 23:45:00	PLUHERLIN	56		F	NL	M0
FT88	2017	Rhinolophus ferrumequinum	Saliva	Not Detected	NA-BA(-)	NA-BA(-)	NA-BA(-)	NA-BA(-)	NA-BA(-)	2017-09-22	1899-12-31 23:45:00	PLUHERLIN	56		F	NL	M0
CL31	2017	Myotis daubentonii	Saliva	Not Detected	NA-BA(-)	NA-BA(-)	NA-BA(-)	NA-BA(-)	NA-BA(-)	2017-09-14	1899-12-31 22:53:00	PLUHERLIN	56	J	M
FT90	2017	Myotis emarginatus	Saliva	Not Detected	NA-BA(-)	NA-BA(-)	NA-BA(-)	NA-BA(-)	NA-BA(-)	2017-09-23	1899-12-31	PLUHERLIN	56		M			E1	S	T1
FT91	2017	Barbastella barbastellus	Saliva	Not Detected	NA-BA(-)	NA-BA(-)	NA-BA(-)	NA-BA(-)	NA-BA(-)	2017-09-23	1899-12-31	PLUHERLIN	56		M			E2	C	T2
FT92	2017	Myotis mystacinus	Saliva	Not Detected	NA-BA(-)	NA-BA(-)	NA-BA(-)	NA-BA(-)	NA-BA(-)	2017-09-23	1899-12-31	PLUHERLIN	56		M			E0		T0
FT93	2017	Myotis nattereri	Saliva	Not Detected	NA-BA(-)	NA-BA(-)	NA-BA(-)	NA-BA(-)	NA-BA(-)	2017-09-23	1899-12-31	PLUHERLIN	56		M			E1	S	T0
FT94	2017	Myotis mystacinus	Saliva	Not Detected	NA-BA(-)	NA-BA(-)	NA-BA(-)	NA-BA(-)	NA-BA(-)	2017-09-23	1899-12-31 00:45:00	PLUHERLIN	56
CL48	2017	Myotis myotis	Saliva	Detected	Not Detected	NA-CoV(-)	Not Detected	Not Detected	Not Detected	2017-09-14	1899-12-31 01:31:00	PLUHERLIN	56	J	F		M0
CL30	2017	Rhinolophus ferrumequinum	Saliva	Not Detected	NA-BA(-)	NA-BA(-)	NA-BA(-)	NA-BA(-)	NA-BA(-)	2017-09-14	1899-12-31 22:35:00	PLUHERLIN	56	A	F		M3
FT97	2017	Myotis myotis	Saliva	Not Detected	NA-BA(-)	NA-BA(-)	NA-BA(-)	NA-BA(-)	NA-BA(-)	2017-09-23	1899-12-31 00:45:00	PLUHERLIN	56	J	M			E0	S	T0
CL54	2017	Myotis myotis	Saliva	Detected	Not Detected	NA-CoV(-)	Not Detected	Not Detected	Not Detected	2017-09-19	1899-12-31 01:30:00	PLUHERLIN	56	J	F		M0
CL65	2017	Myotis daubentonii	Saliva	Detected	Not Detected	NA-CoV(-)	Not Detected	Not Detected	Not Detected	2017-10-03	1899-12-31 21:30:00	PLUHERLIN	56	A	M
FT100	2017	Myotis emarginatus	Saliva	Not Detected	NA-BA(-)	NA-BA(-)	NA-BA(-)	NA-BA(-)	NA-BA(-)	2017-09-23	1899-12-31 01:40:00	PLUHERLIN	56		M			E1	S	T1
CL66	2017	Rhinolophus hipposideros	Saliva	Detected	Not Detected	NA-CoV(-)	NI	Not Detected	Not Detected	2017-10-03	1899-12-31 21:43:00	PLUHERLIN	56	A	F
CL69	2017	Rhinolophus ferrumequinum	Saliva	Detected	Not Detected	NA-CoV(-)	Not Detected	Not Detected	Not Detected	2017-10-03	1899-12-31 22:05:00	PLUHERLIN	56	J	F
CL72	2017	Myotis myotis	Saliva	Detected	Not Detected	NA-CoV(-)	Not Detected	Not Detected	Not Detected	2017-10-03	1899-12-31 22:48:00	PLUHERLIN	56	A	M			E2	C	T0
CL87	2017	Myotis daubentonii	Saliva	Detected	Not Detected	NA-CoV(-)	Not Detected	Not Detected	Not Detected	2017-10-04	1899-12-31 22:16:00	PLUHERLIN	56	A	F		M0
FT102	2017	Plecotus auritus	Saliva	Not Detected	NA-BA(-)	NA-BA(-)	NA-BA(-)	NA-BA(-)	NA-BA(-)	2017-09-23	1899-12-31 22:45:00	PLUHERLIN	56		F	NL	M0
FT106	2017	Myotis nattereri	Saliva	Not Detected	NA-BA(-)	NA-BA(-)	NA-BA(-)	NA-BA(-)	NA-BA(-)	2017-09-23	1899-12-31 23:00:00	PLUHERLIN	56		M			E0		T1
CL93	2017	Myotis myotis	Saliva	Detected	Not Detected	NA-CoV(-)	Not Detected	Not Detected	Not Detected	2017-10-04	1899-12-31 23:05:00	PLUHERLIN	56	J	M			E1	C	T2
CL26	2017	Barbastella barbastellus	Saliva	Not Detected	NA-BA(-)	NA-BA(-)	NA-BA(-)	NA-BA(-)	NA-BA(-)	2017-09-11	1899-12-31 00:55:00	PLUHERLIN	56		F		M0
CL97	2017	Myotis bechsteinii	Saliva	Detected	Not Detected	NA-CoV(-)	Not Detected	Not Detected	Not Detected	2017-10-10	1899-12-31 22:00:00	PLUHERLIN	56		F		M3
FT111	2017	Myotis myotis	Saliva	Not Detected	NA-BA(-)	NA-BA(-)	NA-BA(-)	NA-BA(-)	NA-BA(-)	2017-09-24	1899-12-31	PLUHERLIN	56	J	M			E1	B	T1
CL24	2017	Myotis daubentonii	Saliva	Not Detected	NA-BA(-)	NA-BA(-)	NA-BA(-)	NA-BA(-)	NA-BA(-)	2017-09-11	1899-12-31 00:50:00	PLUHERLIN	56		M			E0		T0
FT101	2017	Plecotus auritus	Saliva	Detected	Not Detected	NA-CoV(-)	Not Detected	Not Detected	Not Detected	2017-09-23	1899-12-31 02:10:00	PLUHERLIN	56		M			E1	S	T0
FT110	2017	Myotis bechsteinii	Saliva	Not Detected	NA-BA(-)	NA-BA(-)	NA-BA(-)	NA-BA(-)	NA-BA(-)	2017-09-24	1899-12-31 00:15:00	PLUHERLIN	56	J	F	NL	M0
FT112	2017	Myotis myotis	Saliva	Not Detected	NA-BA(-)	NA-BA(-)	NA-BA(-)	NA-BA(-)	NA-BA(-)	2017-09-24	1899-12-31 00:25:00	PLUHERLIN	56	J	M			E1	B	T1
FT103	2017	Barbastella barbastellus	Saliva	Detected	Not Detected	NA-CoV(-)	Detected	Not Detected	Not Detected	2017-09-23	1899-12-31 22:45:00	PLUHERLIN	56		M			E2	C	T1
FT104	2017	Barbastella barbastellus	Saliva	Detected	Not Detected	NA-CoV(-)	NI	Not Detected	Not Detected	2017-09-23	1899-12-31 22:45:00	PLUHERLIN	56		M			E1	B	T1
FT105	2017	Barbastella barbastellus	Saliva	Detected	Not Detected	NA-CoV(-)	Not Detected	Not Detected	Not Detected	2017-09-23	1899-12-31 22:45:00	PLUHERLIN	56		F	NL	M0
FT107	2017	Plecotus auritus	Saliva	Detected	Not Detected	NA-CoV(-)	Not Detected	Not Detected	Not Detected	2017-09-23	1899-12-31 23:30:00	PLUHERLIN	56		M			E1	B	T1
CL21	2017	Myotis daubentonii	Saliva	Not Detected	NA-BA(-)	NA-BA(-)	NA-BA(-)	NA-BA(-)	NA-BA(-)	2017-09-11	1899-12-31 00:40:00	PLUHERLIN	56	J	F		M0
FT120	2017	Rhinolophus ferrumequinum	Saliva	Not Detected	NA-BA(-)	NA-BA(-)	NA-BA(-)	NA-BA(-)	NA-BA(-)	2017-09-24	1899-12-31 01:30:00	PLUHERLIN	56		F	NL	M0
FT115	2017	Myotis daubentonii	Saliva	Detected	NI		Detected	Not Detected	Not Detected	2017-09-24	1899-12-31 00:45:00	PLUHERLIN	56	J	M			E1	C	T1
FT116	2017	Myotis myotis	Saliva	Detected	Not Detected	NA-CoV(-)	Not Detected	Not Detected	Not Detected	2017-09-24	1899-12-31 00:45:00	PLUHERLIN	56	J	M			E1	B	T1
CL20	2017	Myotis daubentonii	Saliva	Not Detected	NA-BA(-)	NA-BA(-)	NA-BA(-)	NA-BA(-)	NA-BA(-)	2017-09-11	1899-12-31 00:30:00	PLUHERLIN	56		M
FT124	2017	Rhinolophus ferrumequinum	Saliva	Not Detected	NA-BA(-)	NA-BA(-)	NA-BA(-)	NA-BA(-)	NA-BA(-)	2017-09-24	1899-12-31 02:45:00	PLUHERLIN	56		F	NL	M0
FT125	2017	Myotis emarginatus	Saliva	Not Detected	NA-BA(-)	NA-BA(-)	NA-BA(-)	NA-BA(-)	NA-BA(-)	2017-09-24	1899-12-31 03:00:00	PLUHERLIN	56		M			E1	S	T0
FT117	2017	Myotis myotis	Saliva	Detected	Not Detected	NA-CoV(-)	Not Detected	Not Detected	Not Detected	2017-09-24	1899-12-31 00:45:00	PLUHERLIN	56	J	F	NL	M0
FT127	2017	Myotis myotis	Saliva	Not Detected	NA-BA(-)	NA-BA(-)	NA-BA(-)	NA-BA(-)	NA-BA(-)	2017-09-24	1899-12-31 03:15:00	PLUHERLIN	56	J	M			E1	B	T1
FT128	2017	Myotis myotis	Saliva	Not Detected	NA-BA(-)	NA-BA(-)	NA-BA(-)	NA-BA(-)	NA-BA(-)	2017-09-25	1899-12-31 23:15:00	PLUHERLIN	56	J	F	NL	M0
FT129	2017	Myotis myotis	Saliva	Not Detected	NA-BA(-)	NA-BA(-)	NA-BA(-)	NA-BA(-)	NA-BA(-)	2017-09-25	1899-12-31 23:30:00	PLUHERLIN	56	J	F	NL	M0
FT121	2017	Myotis myotis	Saliva	Detected	Not Detected	NA-CoV(-)	Not Detected	Not Detected	Not Detected	2017-09-24	1899-12-31 01:50:00	PLUHERLIN	56	A	M			E2	C	T1
FT130	2017	Myotis nattereri	Saliva	Not Detected	NA-BA(-)	NA-BA(-)	NA-BA(-)	NA-BA(-)	NA-BA(-)	2017-09-25	1899-12-31 23:50:00	PLUHERLIN	56		F	NL	M0
FT122	2017	Myotis emarginatus	Saliva	Detected	Not Detected	NA-CoV(-)	Detected	Not Detected	Not Detected	2017-09-24	1899-12-31 02:00:00	PLUHERLIN	56		F	NL	M0
FT133	2017	Myotis myotis	Saliva	Not Detected	NA-BA(-)	NA-BA(-)	NA-BA(-)	NA-BA(-)	NA-BA(-)	2017-09-26	1899-12-31 00:10:00	PLUHERLIN	56	J	F	NL	M0
FT134	2017	Rhinolophus ferrumequinum	Saliva	Not Detected	NA-BA(-)	NA-BA(-)	NA-BA(-)	NA-BA(-)	NA-BA(-)	2017-09-26	1899-12-31 00:35:00	PLUHERLIN	56		M			E0		T0
FT126	2017	Myotis emarginatus	Saliva	Detected	Not Detected	NA-CoV(-)	Not Detected	Not Detected	Not Detected	2017-09-24	1899-12-31 03:00:00	PLUHERLIN	56		M			E0		T0
FT131	2017	Myotis myotis	Saliva	Detected	Not Detected	NA-CoV(-)	Not Detected	Not Detected	Not Detected	2017-09-25	1899-12-31 23:50:00	PLUHERLIN	56	J?	F	NL	M0
FT135	2017	Myotis myotis	Saliva	Detected	Not Detected	NA-CoV(-)	Not Detected	Not Detected	Not Detected	2017-09-26	1899-12-31 00:35:00	PLUHERLIN	56	A	F	PL	M3
FT136	2017	Myotis myotis	Saliva	Detected	Not Detected	NA-CoV(-)	Detected	Not Detected	Not Detected	2017-09-26	1899-12-31 00:35:00	PLUHERLIN	56	A?	M			E2	C	T1
CL17	2017	Myotis daubentonii	Saliva	Not Detected	NA-BA(-)	NA-BA(-)	NA-BA(-)	NA-BA(-)	NA-BA(-)	2017-09-11	1899-12-31 00:10:00	PLUHERLIN	56		F		M0
CL16	2017	Barbastella barbastellus	Saliva	Not Detected	NA-BA(-)	NA-BA(-)	NA-BA(-)	NA-BA(-)	NA-BA(-)	2017-09-11	1899-12-31 00:05:00	PLUHERLIN	56	A	M
FT141	2017	Myotis myotis	Saliva	Not Detected	NA-BA(-)	NA-BA(-)	NA-BA(-)	NA-BA(-)	NA-BA(-)	2017-09-26	1899-12-31 02:00:00	PLUHERLIN	56	J	F	NL	M0
FT138	2017	Myotis myotis	Saliva	Detected	Not Detected	NA-CoV(-)	Not Detected	Not Detected	Not Detected	2017-09-26	1899-12-31 01:10:00	PLUHERLIN	56	J	F	NL	M0
FT142	2017	Myotis daubentonii	Saliva	Detected	NI		Not Detected	Not Detected	Not Detected	2017-09-26	1899-12-31 02:20:00	PLUHERLIN	56		M			E1	S	T0
FT143	2017	Plecotus auritus	Saliva	Not Detected	NA-BA(-)	NA-BA(-)	NA-BA(-)	NA-BA(-)	NA-BA(-)	2017-09-26	1899-12-31 02:20:00	PLUHERLIN	56		F	NL	M0
FT145	2017	Myotis mystacinus	Saliva	Not Detected	NA-BA(-)	NA-BA(-)	NA-BA(-)	NA-BA(-)	NA-BA(-)	2017-09-26	1899-12-31 02:30:00	PLUHERLIN	56		M			E2	S	T1
FT146	2017	Myotis nattereri	Saliva	Not Detected	NA-BA(-)	NA-BA(-)	NA-BA(-)	NA-BA(-)	NA-BA(-)	2017-09-26	1899-12-31 02:45:00	PLUHERLIN	56		F	NL	M0
FT147	2017	Rhinolophus ferrumequinum	Saliva	Not Detected	NA-BA(-)	NA-BA(-)	NA-BA(-)	NA-BA(-)	NA-BA(-)	2017-09-26	1899-12-31 02:45:00	PLUHERLIN	56		F	NL	M0
FT144	2017	Myotis myotis	Saliva	Detected	Not Detected	NA-CoV(-)	Not Detected	Not Detected	NI	2017-09-26	1899-12-31 02:20:00	PLUHERLIN	56	A	M			E2	C	T1
FT149	2017	Myotis myotis	Saliva	Not Detected	NA-BA(-)	NA-BA(-)	NA-BA(-)	NA-BA(-)	NA-BA(-)	2017-09-26	1899-12-31 03:00:00	PLUHERLIN	56	J	M			E2	C	T2
FT148	2017	Myotis myotis	Saliva	Detected	Not Detected	NA-CoV(-)	Not Detected	Not Detected	NI	2017-09-26	1899-12-31 03:00:00	PLUHERLIN	56	J	F	NL	M0
FT151	2017	Myotis myotis	Saliva	Not Detected	NA-BA(-)	NA-BA(-)	NA-BA(-)	NA-BA(-)	NA-BA(-)	2017-09-26	1899-12-31 03:00:00	PLUHERLIN	56	A	M			E2	C	T1
CL15	2017	Myotis nattereri	Saliva	Not Detected	NA-BA(-)	NA-BA(-)	NA-BA(-)	NA-BA(-)	NA-BA(-)	2017-09-11	1899-12-31	PLUHERLIN	56	A?	M
FT150	2017	Myotis myotis	Saliva	Detected	Not Detected	NA-CoV(-)	Not Detected	Not Detected	NI	2017-09-26	1899-12-31 03:00:00	PLUHERLIN	56	A	F	PL	M3
FT154	2017	Myotis nattereri	Saliva	Not Detected	NA-BA(-)	NA-BA(-)	NA-BA(-)	NA-BA(-)	NA-BA(-)	2017-09-26	1899-12-31 03:15:00	PLUHERLIN	56		M			E1	B	T1
FT155	2017	Myotis myotis	Saliva	Not Detected	NA-BA(-)	NA-BA(-)	NA-BA(-)	NA-BA(-)	NA-BA(-)	2017-09-26	1899-12-31 03:15:00	PLUHERLIN	56	J	M			E1	B	T0
CL13	2017	Barbastella barbastellus	Saliva	Not Detected	NA-BA(-)	NA-BA(-)	NA-BA(-)	NA-BA(-)	NA-BA(-)	2017-09-11	1899-12-31 23:45:00	PLUHERLIN	56		F
FT153	2017	Plecotus auritus	Saliva	Detected	Not Detected	NA-CoV(-)	Not Detected	Not Detected	NI	2017-09-26	1899-12-31 03:15:00	PLUHERLIN	56		M			E2	S	T1
FT158	2017	Myotis mystacinus	Saliva	Not Detected	NA-BA(-)	NA-BA(-)	NA-BA(-)	NA-BA(-)	NA-BA(-)	2017-09-26	1899-12-31 22:50:00	PLUHERLIN	56		M			E1	S	T1
FT157	2017	Myotis nattereri	Saliva	Detected	Not Detected	NA-CoV(-)	Not Detected	Not Detected	NI	2017-09-26	1899-12-31 22:30:00	PLUHERLIN	56		M			E0		T2
FT159	2017	Myotis nattereri	Saliva	Detected	Not Detected	NA-CoV(-)	NI	Not Detected	NI	2017-09-26	1899-12-31 23:00:00	PLUHERLIN	56		M			E0		T1
FT162	2017	Myotis myotis	Saliva	Detected	Not Detected	NA-CoV(-)	Not Detected	Not Detected	NI	2017-09-26	1899-12-31 23:00:00	PLUHERLIN	56	A	M			E1	C	T1
CL11	2017	Barbastella barbastellus	Saliva	Not Detected	NA-BA(-)	NA-BA(-)	NA-BA(-)	NA-BA(-)	NA-BA(-)	2017-09-11	1899-12-31 23:15:00	PLUHERLIN	56		M			E0		T0
CL10	2017	Plecotus auritus	Saliva	Not Detected	NA-BA(-)	NA-BA(-)	NA-BA(-)	NA-BA(-)	NA-BA(-)	2017-09-11	1899-12-31 23:15:00	PLUHERLIN	56		M			E1		T0
FT161	2017	Myotis nattereri	Saliva	Not Detected	NA-BA(-)	NA-BA(-)	NA-BA(-)	NA-BA(-)	NA-BA(-)	2017-09-26	1899-12-31 23:00:00	PLUHERLIN	56		F		M0
FT167	2017	Myotis bechsteinii	Saliva	Detected	Not Detected	NA-CoV(-)	NI	Not Detected	NI	2017-09-27	1899-12-31	PLUHERLIN	56		M			E0	S	T1
FT171	2017	Myotis bechsteinii	Saliva	Detected	Not Detected	NA-CoV(-)	NI	Not Detected	NI	2017-09-27	1899-12-31 00:45:00	PLUHERLIN	56		F		M0
FT173	2017	Myotis nattereri	Saliva	Detected	Not Detected	NA-CoV(-)	Not Detected	Not Detected	NI	2017-09-27	1899-12-31 01:00:00	PLUHERLIN	56		M			E1	B	T0
CL06	2017	Myotis bechsteinii	Saliva	Not Detected	NA-BA(-)	NA-BA(-)	NA-BA(-)	NA-BA(-)	NA-BA(-)	2017-09-11	1899-12-31 23:15:00	PLUHERLIN	56		M			E0		T0
FT169	2017	Myotis myotis	Saliva	Not Detected	NA-BA(-)	NA-BA(-)	NA-BA(-)	NA-BA(-)	NA-BA(-)	2017-09-26	1899-12-31 23:15:00	PLUHERLIN	56	J	M			E1	B	T1
FT166	2017	Myotis myotis	Saliva	Not Detected	NA-BA(-)	NA-BA(-)	NA-BA(-)	NA-BA(-)	NA-BA(-)	2017-09-27	1899-12-31	PLUHERLIN	56	A	F	PL	M3
FT182	2017	Myotis daubentonii	Saliva	Detected	NI		Detected	Not Detected	NI	2017-09-27	1899-12-31 03:00:00	PLUHERLIN	56		F		M0
FT168	2017	Myotis emarginatus	Saliva	Not Detected	NA-BA(-)	NA-BA(-)	NA-BA(-)	NA-BA(-)	NA-BA(-)	2017-09-27	1899-12-31 00:30:00	PLUHERLIN	56		M			E0	S	T0
FT194	2017	Myotis mystacinus	Saliva	Detected	Not Detected	NA-CoV(-)	Not Detected	Not Detected	NI	2017-09-29	1899-12-31 01:00:00	PLUHERLIN	56		M			E1	S	T1
FT198	2017	Myotis myotis	Saliva	Detected	Not Detected	NA-CoV(-)	Not Detected	Not Detected	NI	2017-09-29	1899-12-31 01:30:00	PLUHERLIN	56	J	F	NL	M0
FT201	2017	Myotis emarginatus	Saliva	Detected	NI		NI	Not Detected	NI	2017-09-29	1899-12-31 01:45:00	PLUHERLIN	56	J	F		M0
CL04	2017	Rhinolophus ferrumequinum	Saliva	Not Detected	NA-BA(-)	NA-BA(-)	NA-BA(-)	NA-BA(-)	NA-BA(-)	2017-09-11	1899-12-31 22:50:00	PLUHERLIN	56		F		M0
CL03	2017	Barbastella barbastellus	Saliva	Not Detected	NA-BA(-)	NA-BA(-)	NA-BA(-)	NA-BA(-)	NA-BA(-)	2017-09-11	1899-12-31 22:10:00	PLUHERLIN	56		F		M0
CL02	2017	Myotis daubentonii	Saliva	Not Detected	NA-BA(-)	NA-BA(-)	NA-BA(-)	NA-BA(-)	NA-BA(-)	2017-09-11	1899-12-31 21:40:00	PLUHERLIN	56		F
FT203	2017	Myotis myotis	Saliva	Detected	Not Detected	NA-CoV(-)	Not Detected	Not Detected	NI	2017-09-29	1899-12-31 01:45:00	PLUHERLIN	56	J	F	NL	M0
FT215	2017	Rhinolophus ferrumequinum	Saliva	Detected	Not Detected	NA-CoV(-)	Not Detected	Not Detected	Not Detected	2017-09-30	1899-12-31 00:50:00	PLUHERLIN	56	J	F		M0
FT217	2017	Rhinolophus ferrumequinum	Saliva	Detected	Not Detected	NA-CoV(-)	Not Detected	Not Detected	Not Detected	2017-09-30	1899-12-31 01:50:00	PLUHERLIN	56		M
FT236	2017	Myotis myotis	Saliva	Detected	Not Detected	NA-CoV(-)	NI	Not Detected	Not Detected	2017-10-10	1899-12-31 03:30:00	PLUHERLIN	56	J	F	NL	M0
FT302	2017	Barbastella barbastellus	Saliva	Detected	Not Detected	NA-CoV(-)	Not Detected	Not Detected	Not Detected	2017-10-01	1899-12-31 23:10:00	PLUHERLIN	56		M			E1	C	T1
FT307	2017	Rhinolophus hipposideros	Saliva	Detected	Not Detected	NA-CoV(-)	Not Detected	Not Detected	Not Detected	2017-10-02	1899-12-31 01:00:00	PLUHERLIN	56		M			E0		T0
FT49	2017	Plecotus auritus	Saliva	Detected	Not Detected	NA-CoV(-)	Not Detected	Not Detected	Not Detected	2017-09-16	1899-12-31 23:20:00	PLUHERLIN	56		F	NL	M0
FT184	2017	Myotis bechsteinii	Saliva	Not Detected	NA-BA(-)	NA-BA(-)	NA-BA(-)	NA-BA(-)	NA-BA(-)	2017-09-28	1899-12-31 23:10:00	PLUHERLIN	56		M			E1	S	T0
FT188	2017	Myotis myotis	Saliva	Not Detected	NA-BA(-)	NA-BA(-)	NA-BA(-)	NA-BA(-)	NA-BA(-)	2017-09-28	1899-12-31 23:40:00	PLUHERLIN	56	J	F	NL	M0
FT212	2017	Myotis myotis	Saliva	Not Detected	NA-BA(-)	NA-BA(-)	NA-BA(-)	NA-BA(-)	NA-BA(-)	2017-09-29	1899-12-31 23:30:00	PLUHERLIN	56	J?	F	NL	M0
FT205	2017	Myotis bechsteinii	Saliva	Not Detected	NA-BA(-)	NA-BA(-)	NA-BA(-)	NA-BA(-)	NA-BA(-)	2017-09-29	1899-12-31 02:30:00	PLUHERLIN	56		F		M0
FT202	2017	Myotis myotis	Saliva	Not Detected	NA-BA(-)	NA-BA(-)	NA-BA(-)	NA-BA(-)	NA-BA(-)	2017-09-29	1899-12-31 01:45:00	PLUHERLIN	56	J	M			E1	S	T1
FT67	2017	Myotis emarginatus	Saliva	Detected	Not Detected	NA-CoV(-)	Not Detected	Not Detected	Not Detected	2017-09-17	1899-12-31 01:15:00	PLUHERLIN	56		M			E2	S	T1
FT191	2017	Myotis mystacinus	Saliva	Not Detected	NA-BA(-)	NA-BA(-)	NA-BA(-)	NA-BA(-)	NA-BA(-)	2017-09-29	1899-12-31 00:30:00	PLUHERLIN	56		M			E1	S	T1
FT78	2017	Myotis myotis	Saliva	Detected	NI		NI	Not Detected	Not Detected	2017-09-22	1899-12-31 22:15:00	PLUHERLIN	56		F	NL	M0
FT95	2017	Rhinolophus ferrumequinum	Saliva	Detected	NI		NI	Not Detected	Not Detected	2017-09-23	1899-12-31 00:45:00	PLUHERLIN	56		F	NL	M0
FT99	2017	Plecotus auritus	Saliva	Detected	Not Detected	NA-CoV(-)	Not Detected	Not Detected	Not Detected	2017-09-23	1899-12-31 01:40:00	PLUHERLIN	56		F	NL	M0
FT18.57	2018	Myotis myotis	Guano pellet	Detected	Not Detected	Not Detected	Non analysé	Not Detected	Not Detected	2018-09-17	1899-12-31 23:45:00	PLUHERLIN	56	A	M
FT18.67	2018	Myotis myotis	Guano pellet	Detected	Not Detected	Not Detected	Non analysé	Not Detected	NI	2018-09-21	1899-12-31 22:30:00	PONTCHATEAU	44	A	M
FT18.99	2018	Myotis emarginatus	Guano pellet	Not Detected	NA-BA(-)	NA-BA(-)	NA-BA(-)	NA-BA(-)	NA-BA(-)	2018-09-26	1899-12-31 23:30:00	PLUHERLIN	56		M
FT18.100	2018	Myotis myotis	Guano pellet	Not Detected	NA-BA(-)	NA-BA(-)	NA-BA(-)	NA-BA(-)	NA-BA(-)	2018-09-26	1899-12-31 01:20:00	PLUHERLIN	56	J	M
FT18.101	2018	Myotis myotis	Guano pellet	Not Detected	NA-BA(-)	NA-BA(-)	NA-BA(-)	NA-BA(-)	NA-BA(-)	2018-09-26	1899-12-31 00:45:00	PLUHERLIN	56		M
FT18.102	2018	Myotis myotis	Guano pellet	Not Detected	NA-BA(-)	NA-BA(-)	NA-BA(-)	NA-BA(-)	NA-BA(-)	2018-09-26	1899-12-31 01:00:00	PLUHERLIN	56	A	F
FT18.105	2018	Myotis myotis	Guano pellet	Not Detected	NA-BA(-)	NA-BA(-)	NA-BA(-)	NA-BA(-)	NA-BA(-)	2018-09-26	1899-12-31 01:15:00	PLUHERLIN	56	J	F
FT18.104	2018	Myotis myotis	Guano pellet	Not Detected	NA-BA(-)	NA-BA(-)	NA-BA(-)	NA-BA(-)	NA-BA(-)	2018-09-26	1899-12-31 01:37:03	PLUHERLIN	56	J	M
FT18.109	2018	Myotis myotis	Guano pellet	Detected	Not Detected	Not Detected	Non analysé	Not Detected	Not Detected	2018-09-27	1899-12-31 23:30:00	PLUHERLIN	56	J?	F
FT18.110	2018	Myotis myotis	Guano pellet	Detected	NI	Detected	Non analysé	Not Detected	Not Detected	2018-09-27	1899-12-31 23:30:00	PLUHERLIN	56	J	F
FT18.113	2018	Myotis myotis	Guano pellet	Not Detected	NA-BA(-)	NA-BA(-)	NA-BA(-)	NA-BA(-)	NA-BA(-)	2018-09-27	1899-12-31 23:45:00	PLUHERLIN	56	A	F
FT18.114	2018	Myotis myotis	Guano pellet	Detected	Not Detected	Not Detected	Non analysé	Not Detected	NI	2018-09-27	1899-12-31 23:45:00	PLUHERLIN	56	A	M
FT18.115	2018	Myotis myotis	Guano pellet	Detected	Not Detected	Not Detected	Non analysé	Not Detected	NI	2018-09-27	1899-12-31	PLUHERLIN	56	J	M
FT18.116	2018	Myotis myotis	Guano pellet	Detected	Not Detected	Not Detected	Non analysé	Not Detected	NI	2018-09-27	1899-12-31 00:37:07	PLUHERLIN	56	J	M
FT18.127	2018	Myotis nattereri	Guano pellet	Not Detected	NA-BA(-)	NA-BA(-)	NA-BA(-)	NA-BA(-)	NA-BA(-)	2018-09-27	1899-12-31 00:45:00	PLUHERLIN	56		M
FT18.128	2018	Myotis nattereri	Guano pellet	Not Detected	NA-BA(-)	NA-BA(-)	NA-BA(-)	NA-BA(-)	NA-BA(-)	2018-09-27	1899-12-31 00:45:00	PLUHERLIN	56		M
FT18.130	2018	Myotis myotis	Guano pellet	Detected	Not Detected	Not Detected	Non analysé	Not Detected	Not Detected	2018-09-27	1899-12-31 01:15:00	PLUHERLIN	56	J	F
FT18.131	2018	Myotis myotis	Guano pellet	Not Detected	NA-BA(-)	NA-BA(-)	NA-BA(-)	NA-BA(-)	NA-BA(-)	2018-09-27	1899-12-31 01:15:00	PLUHERLIN	56	A	F
FT18.135	2018	Myotis daubentonii	Guano pellet	Detected	NI	Detected	Non analysé	Not Detected	NI	2018-09-28	1899-12-31 00:10:00	PLUHERLIN	56		M
FT18.136	2018	Myotis myotis	Guano pellet	Not Detected	NA-BA(-)	NA-BA(-)	NA-BA(-)	NA-BA(-)	NA-BA(-)	2018-09-28	1899-12-31 00:30:00	PLUHERLIN	56	A	F
FT18.141	2018	Myotis mystacinus	Guano pellet	Detected	Not Detected	Not Detected	Non analysé	Not Detected	NI	2018-09-28	1899-12-31 01:50:00	PLUHERLIN	56		M
FT18.142	2018	Myotis myotis	Guano pellet	Detected	Detected	Not Detected	Non analysé	Not Detected	NI	2018-09-28	1899-12-31 01:56:19	PLUHERLIN	56	A	M
FT18.143	2018	Myotis emarginatus	Guano pellet	Not Detected	NA-BA(-)	NA-BA(-)	NA-BA(-)	NA-BA(-)	NA-BA(-)	2018-09-28	1899-12-31 01:50:00	PLUHERLIN	56		M
FT18.145	2018	Myotis myotis	Guano pellet	Not Detected	NA-BA(-)	NA-BA(-)	NA-BA(-)	NA-BA(-)	NA-BA(-)	2018-09-28	1899-12-31 02:50:00	PLUHERLIN	56	J	F
FT18.146	2018	Myotis myotis	Guano pellet	Detected	Not Detected	Not Detected	Non analysé	Not Detected	Not Detected	2018-09-29	1899-12-31 22:37:34	PONTCHATEAU	44	A	M
FT18.147	2018	Myotis myotis	Guano pellet	Not Detected	NA-BA(-)	NA-BA(-)	NA-BA(-)	NA-BA(-)	NA-BA(-)	2018-09-29	1899-12-31 22:42:52	PONTCHATEAU	44	J	M
FT18.148	2018	Rhinolophus ferrumequinum	Guano pellet	Not Detected	NA-BA(-)	NA-BA(-)	NA-BA(-)	NA-BA(-)	NA-BA(-)	2018-09-29	1899-12-31 22:40:00	PONTCHATEAU	44	J	F
FT18.149	2018	Myotis myotis	Guano pellet	Detected	Not Detected	Not Detected	Non analysé	Not Detected	NI	2018-09-29	1899-12-31 22:50:00	PONTCHATEAU	44	A	M
FT18.150	2018	Myotis emarginatus	Guano pellet	Detected	Detected	Detected	Non analysé	Not Detected	Not Detected	2018-09-29	1899-12-31 23:00:00	PONTCHATEAU	44	J	M
FT18.151	2018	Rhinolophus ferrumequinum	Guano pellet	Not Detected	NA-BA(-)	NA-BA(-)	NA-BA(-)	NA-BA(-)	NA-BA(-)	2018-09-29	1899-12-31 23:40:00	PONTCHATEAU	44	1A	F
FT18.153	2018	Myotis emarginatus	Guano pellet	Not Detected	NA-BA(-)	NA-BA(-)	NA-BA(-)	NA-BA(-)	NA-BA(-)	2018-09-29	1899-12-31 23:50:00	PONTCHATEAU	44		M
FT18.154	2018	Myotis daubentonii	Guano pellet	Not Detected	NA-BA(-)	NA-BA(-)	NA-BA(-)	NA-BA(-)	NA-BA(-)	2018-09-29	1899-12-31	PONTCHATEAU	44	J	M
FT18.155	2018	Rhinolophus ferrumequinum	Guano pellet	Not Detected	NA-BA(-)	NA-BA(-)	NA-BA(-)	NA-BA(-)	NA-BA(-)	2018-09-29	1899-12-31	PONTCHATEAU	44	J	M
FT18.156	2018	Myotis bechsteinii	Guano pellet	Not Detected	NA-BA(-)	NA-BA(-)	NA-BA(-)	NA-BA(-)	NA-BA(-)	2018-09-29	1899-12-31	PONTCHATEAU	44	J	F
FT18.157	2018	Rhinolophus ferrumequinum	Guano pellet	Detected	Not Detected	Not Detected	Non analysé	Not Detected	Not Detected	2018-09-29	1899-12-31 00:50:00	PONTCHATEAU	44	1A	M
FT18.158	2018	Myotis myotis	Guano pellet	Detected	Not Detected	Not Detected	Non analysé	Not Detected	Not Detected	2018-09-29	1899-12-31 00:50:00	PONTCHATEAU	44	A	M
FT18.159	2018	Rhinolophus ferrumequinum	Guano pellet	Detected	Not Detected	Not Detected	Non analysé	Not Detected	NI	2018-09-29	1899-12-31 01:10:00	PONTCHATEAU	44	1A	F
FT18.160	2018	Myotis mystacinus	Guano pellet	Detected	Not Detected	Not Detected	Non analysé	Not Detected	Not Detected	2018-09-29	1899-12-31 01:10:00	PONTCHATEAU	44		M
FT18.161	2018	Rhinolophus ferrumequinum	Guano pellet	Not Detected	NA-BA(-)	NA-BA(-)	NA-BA(-)	NA-BA(-)	NA-BA(-)	2018-09-29	1899-12-31 01:10:00	PONTCHATEAU	44	2A	F
FT18.162	2018	Myotis nattereri	Guano pellet	Not Detected	NA-BA(-)	NA-BA(-)	NA-BA(-)	NA-BA(-)	NA-BA(-)	2018-09-29	1899-12-31 01:10:00	PONTCHATEAU	44		M
FT18.163	2018	Myotis daubentonii	Guano pellet	Detected	Detected	Detected	Non analysé	Not Detected	Not Detected	2018-09-30	1899-12-31 22:15:00	PLUHERLIN	56		M
FT18.164	2018	Rhinolophus ferrumequinum	Guano pellet	Detected	Detected	Detected	Non analysé	Not Detected	Not Detected	2018-09-30	1899-12-31 22:30:00	PLUHERLIN	56	2A	F
FT18.166	2018	Myotis daubentonii	Guano pellet	Not Detected	NA-BA(-)	NA-BA(-)	NA-BA(-)	NA-BA(-)	NA-BA(-)	2018-09-30	1899-12-31 23:10:00	PLUHERLIN	56		F
FT18.168	2018	Myotis nattereri	Guano pellet	Detected	Not Detected	Not Detected	Non analysé	Not Detected	NI	2018-09-30	1899-12-31 23:50:00	PLUHERLIN	56		M
FT18.169	2018	Myotis myotis	Guano pellet	Not Detected	NA-BA(-)	NA-BA(-)	NA-BA(-)	NA-BA(-)	NA-BA(-)	2018-09-30	1899-12-31 23:50:00	PLUHERLIN	56	J	M
FT18.171	2018	Myotis myotis	Guano pellet	Detected	Not Detected	Not Detected	Not Detected	Not Detected	NI	2018-09-30	1899-12-31 01:15:00	PLUHERLIN	56	A	F
FT18.172	2018	Myotis myotis	Guano pellet	Not Detected	NA-BA(-)	NA-BA(-)	NA-BA(-)	NA-BA(-)	NA-BA(-)	2018-09-30	1899-12-31 02:15:00	PLUHERLIN	56	J	M
FT18.176	2018	Myotis bechsteinii	Guano pellet	Not Detected	NA-BA(-)	NA-BA(-)	NA-BA(-)	NA-BA(-)	NA-BA(-)	2018-10-01	1899-12-31 22:30:00	PONTCHATEAU	44	J	F
FT18.177	2018	Myotis daubentonii	Guano pellet	Not Detected	NA-BA(-)	NA-BA(-)	NA-BA(-)	NA-BA(-)	NA-BA(-)	2018-10-01	1899-12-31 01:45:00	PONTCHATEAU	44		M
Ft18.179	2018	Myotis emarginatus	Guano pellet	Not Detected	NA-BA(-)	NA-BA(-)	NA-BA(-)	NA-BA(-)	NA-BA(-)	2018-10-01	1899-12-31 02:15:00	PONTCHATEAU	44		M
FT18.192	2018	Myotis nattereri	Guano pellet	Not Detected	NA-BA(-)	NA-BA(-)	NA-BA(-)	NA-BA(-)	NA-BA(-)	2018-10-02	1899-12-31 23:30:00	PLUHERLIN	56
FT18.193	2018	Barbastella barbastellus	Guano pellet	Detected	Not Detected	Not Detected	Non analysé	Not Detected	NI	2018-10-02	1899-12-31 23:30:00	PLUHERLIN	56		M
FT18.194	2018	Myotis myotis	Guano pellet	Detected	Not Detected	Not Detected	Non analysé	Not Detected	Not Detected	2018-10-02	1899-12-31 23:30:00	PLUHERLIN	56	J?	F
FT18.195	2018	Myotis nattereri	Guano pellet	Detected	Not Detected	Not Detected	Non analysé	Not Detected	Not Detected	2018-10-02	1899-12-31 23:50:00	PLUHERLIN	56		F
FT18.196	2018	Myotis mystacinus	Guano pellet	Detected	Not Detected	Not Detected	Non analysé	Not Detected	NI	2018-10-02	1899-12-31 23:50:00	PLUHERLIN	56		M
FT18.198	2018	Myotis bechsteinii	Guano pellet	Detected	Not Detected	Not Detected	Non analysé	Not Detected	NI	2018-10-02	1899-12-31 00:15:00	PLUHERLIN	56	J?	M
FT18.199	2018	Myotis nattereri	Guano pellet	Not Detected	NA-BA(-)	NA-BA(-)	NA-BA(-)	NA-BA(-)	NA-BA(-)	2018-10-02	1899-12-31 00:15:00	PLUHERLIN	56		M
FT18.200	2018	Myotis daubentonii	Guano pellet	Not Detected	NA-BA(-)	NA-BA(-)	NA-BA(-)	NA-BA(-)	NA-BA(-)	2018-10-02	1899-12-31 00:45:00	PLUHERLIN	56		M
FT18.204	2018	Myotis myotis	Guano pellet	Not Detected	NA-BA(-)	NA-BA(-)	NA-BA(-)	NA-BA(-)	NA-BA(-)	2018-10-03	1899-12-31 22:30:00	PLUHERLIN	56	J	M
FT18.205	2018	Myotis nattereri	Guano pellet	Not Detected	NA-BA(-)	NA-BA(-)	NA-BA(-)	NA-BA(-)	NA-BA(-)	2018-10-03	1899-12-31 22:45:00	PLUHERLIN	56		M
FT18.206	2018	Myotis nattereri	Guano pellet	Not Detected	NA-BA(-)	NA-BA(-)	NA-BA(-)	NA-BA(-)	NA-BA(-)	2018-10-03	1899-12-31 23:00:00	PLUHERLIN	56		F
FT18.208	2018	Myotis myotis	Guano pellet	Not Detected	NA-BA(-)	NA-BA(-)	NA-BA(-)	NA-BA(-)	NA-BA(-)	2018-10-03	1899-12-31 23:15:00	PLUHERLIN	56		M
FT18.209	2018	Myotis daubentonii	Guano pellet	Not Detected	NA-BA(-)	NA-BA(-)	NA-BA(-)	NA-BA(-)	NA-BA(-)	2018-10-03	1899-12-31 23:15:00	PLUHERLIN	56		F
FT18.212	2018	Myotis myotis	Guano pellet	Not Detected	NA-BA(-)	NA-BA(-)	NA-BA(-)	NA-BA(-)	NA-BA(-)	2018-10-03	1899-12-31 23:45:00	PLUHERLIN	56		M
FT18.213	2018	Myotis myotis	Guano pellet	Detected	Not Detected	Not Detected	Non analysé	Not Detected	NI	2018-10-03	1899-12-31 23:45:00	PLUHERLIN	56		M
FT18.214	2018	Rhinolophus ferrumequinum	Guano pellet	Detected	Not Detected	Not Detected	Non analysé	Not Detected	Not Detected	2018-10-03	1899-12-31 23:45:00	PLUHERLIN	56		F
FT18.215	2018	Myotis myotis	Guano pellet	Detected	Not Detected	Not Detected	Non analysé	Not Detected	NI	2018-10-03	1899-12-31	PLUHERLIN	56	A	F
FT18.217	2018	Rhinolophus ferrumequinum	Guano pellet	Not Detected	NA-BA(-)	NA-BA(-)	NA-BA(-)	NA-BA(-)	NA-BA(-)	2018-10-03	1899-12-31 01:00:00	PLUHERLIN	56	J	M
FT18.216	2018	Myotis daubentonii	Guano pellet	Detected	Not Detected	Not Detected	Non analysé	Not Detected	NI	2018-10-03	1899-12-31 01:00:00	PLUHERLIN	56		M
FT18.218	2018	Myotis nattereri	Guano pellet	Not Detected	NA-BA(-)	NA-BA(-)	NA-BA(-)	NA-BA(-)	NA-BA(-)	2018-10-03	1899-12-31 01:00:00	PLUHERLIN	56		M
FT18.219	2018	Myotis daubentonii	Guano pellet	Not Detected	NA-BA(-)	NA-BA(-)	NA-BA(-)	NA-BA(-)	NA-BA(-)	2018-10-03	1899-12-31 01:00:00	PLUHERLIN	56		M
FT18.220	2018	Myotis daubentonii	Guano pellet	Detected	Not Detected	Not Detected	Non analysé	Not Detected	NI	2018-10-03	1899-12-31 01:00:00	PLUHERLIN	56		M
FT18.221	2018	Myotis daubentonii	Guano pellet	Not Detected	NA-BA(-)	NA-BA(-)	NA-BA(-)	NA-BA(-)	NA-BA(-)	2018-10-03	1899-12-31 01:00:00	PLUHERLIN	56		M
FT18.222	2018	Myotis nattereri	Guano pellet	Not Detected	NA-BA(-)	NA-BA(-)	NA-BA(-)	NA-BA(-)	NA-BA(-)	2018-10-03	1899-12-31 02:10:00	PLUHERLIN	56		M
FT18.226	2018	Myotis daubentonii	Guano pellet	Not Detected	NA-BA(-)	NA-BA(-)	NA-BA(-)	NA-BA(-)	NA-BA(-)	2018-10-05	1899-12-31 23:45:00	PONTCHATEAU	44		M
FT18.227	2018	Myotis bechsteinii	Guano pellet	Not Detected	NA-BA(-)	NA-BA(-)	NA-BA(-)	NA-BA(-)	NA-BA(-)	2018-10-05	1899-12-31 23:45:00	PONTCHATEAU	44		M
FT18.228	2018	Myotis daubentonii	Guano pellet	Not Detected	NA-BA(-)	NA-BA(-)	NA-BA(-)	NA-BA(-)	NA-BA(-)	2018-10-05	1899-12-31 23:45:00	PONTCHATEAU	44		M
FT18.229	2018	Myotis myotis	Guano pellet	Detected	Not Detected	Not Detected	Non analysé	Not Detected	Not Detected	2018-10-05	1899-12-31 00:30:00	PONTCHATEAU	44	J	F
FT18.230	2018	Myotis bechsteinii	Guano pellet	Detected	Not Detected	Not Detected	Not Detected	Not Detected	Not Detected	2018-10-05	1899-12-31 00:30:00	PONTCHATEAU	44		M
FT18.300	2018	Myotis emarginatus	Guano pellet	Not Detected	NA-BA(-)	NA-BA(-)	NA-BA(-)	NA-BA(-)	NA-BA(-)	2018-10-07	1899-12-31 23:45:00	GLENAC	56		M
FT18.301	2018	Myotis daubentonii	Guano pellet	Not Detected	NA-BA(-)	NA-BA(-)	NA-BA(-)	NA-BA(-)	NA-BA(-)	2018-10-07	1899-12-31 00:20:00	GLENAC	56	J	F
FT18.242	2018	Myotis nattereri	Guano pellet	Not Detected	NA-BA(-)	NA-BA(-)	NA-BA(-)	NA-BA(-)	NA-BA(-)	2018-10-08	1899-12-31 23:30:00	PLUHERLIN	56		M
FT18.243	2018	Myotis mystacinus	Guano pellet	Not Detected	NA-BA(-)	NA-BA(-)	NA-BA(-)	NA-BA(-)	NA-BA(-)	2018-10-08	1899-12-31 23:30:00	PLUHERLIN	56	A	F
FT18.246	2018	Myotis nattereri	Guano pellet	Not Detected	NA-BA(-)	NA-BA(-)	NA-BA(-)	NA-BA(-)	NA-BA(-)	2018-10-08	1899-12-31 00:15:00	PLUHERLIN	56		M
FT18.268	2018	Myotis nattereri	Guano pellet	Detected	Not Detected	Not Detected	Non analysé	Not Detected	NI	2018-10-09	1899-12-31 23:30:00	PLUHERLIN	56		M
FT18.269	2018	Myotis myotis	Guano pellet	Not Detected	NA-BA(-)	NA-BA(-)	NA-BA(-)	NA-BA(-)	NA-BA(-)	2018-10-09	1899-12-31 23:30:00	PLUHERLIN	56	J	M
FT18.270	2018	Myotis myotis	Guano pellet	Detected	NI	Detected	Not Detected	Not Detected	NI	2018-10-09	1899-12-31	PLUHERLIN	56	J	F
FT18.271	2018	Myotis nattereri	Guano pellet	Detected	Not Detected	Not Detected	Not Detected	Not Detected	NI	2018-10-09	1899-12-31 00:15:00	PLUHERLIN	56		M
FT18.275	2018	Myotis myotis	Guano pellet	Not Detected	NA-BA(-)	NA-BA(-)	NA-BA(-)	NA-BA(-)	NA-BA(-)	2018-10-09	1899-12-31 01:30:00	PLUHERLIN	56	J	F
FT18.252	2018	Rhinolophus ferrumequinum	Guano pellet	Detected	NI	Not Detected	Non analysé	Not Detected	NI	2018-10-10	1899-12-31 22:30:00	PLUHERLIN	56	1A	F
FT18.254	2018	Myotis daubentonii	Guano pellet	Detected	NI	Not Detected	Non analysé	Not Detected	Not Detected	2018-10-10	1899-12-31 22:30:00	PLUHERLIN	56		M
FT18.255	2018	Rhinolophus ferrumequinum	Guano pellet	Detected	NI	Not Detected	Non analysé	Not Detected	Not Detected	2018-10-10	1899-12-31 23:15:00	PLUHERLIN	56	1A	F
FT18.256	2018	Myotis daubentonii	Guano pellet	Detected	Not Detected	Not Detected	Non analysé	Not Detected	Not Detected	2018-10-10	1899-12-31 23:15:00	PLUHERLIN	56		M
FT18.257	2018	Myotis daubentonii	Guano pellet	Not Detected	NA-BA(-)	NA-BA(-)	NA-BA(-)	NA-BA(-)	NA-BA(-)	2018-10-10	1899-12-31 23:15:00	PLUHERLIN	56		M
FT18.258	2018	Myotis daubentonii	Guano pellet	Detected	Not Detected	Not Detected	Non analysé	Not Detected	Not Detected	2018-10-10	1899-12-31 23:15:00	PLUHERLIN	56		F
FT18.259	2018	Myotis myotis	Guano pellet	Detected	NI	Not Detected	Non analysé	Not Detected	-	2018-10-10	1899-12-31	PLUHERLIN	56	J	F
FT18.262	2018	Myotis myotis	Guano pellet	Not Detected	NA-BA(-)	NA-BA(-)	NA-BA(-)	NA-BA(-)	NA-BA(-)	2018-10-10	1899-12-31	PLUHERLIN	56	J	M
FT18.279	2018	Myotis emarginatus	Guano pellet	Not Detected	NA-BA(-)	NA-BA(-)	NA-BA(-)	NA-BA(-)	NA-BA(-)	2018-10-11	1899-12-31 23:20:00	GLENAC	56	J	F
FT18.281	2018	Myotis nattereri	Guano pellet	Not Detected	NA-BA(-)	NA-BA(-)	NA-BA(-)	NA-BA(-)	NA-BA(-)	2018-10-12	1899-12-31 23:20:00	PONTCHATEAU	44		F
FT18.283	2018	Myotis myotis	Guano pellet	Not Detected	NA-BA(-)	NA-BA(-)	NA-BA(-)	NA-BA(-)	NA-BA(-)	2018-10-12	1899-12-31 00:20:00	PONTCHATEAU	44	2A	F
FT18.72	2018	Myotis myotis	Saliva	Detected	Not Detected		Not Detected	Not Detected	Not Detected	2018-09-24	1899-12-31 22:15:00	PLUHERLIN	56	A	F
FT18.73	2018	Myotis daubentonii	Saliva	Detected	Not Detected		Detected	Not Detected	Not Detected	2018-09-24	1899-12-31 22:15:00	PLUHERLIN	56	J	M
FT18.74	2018	Myotis daubentonii	Saliva	Detected	Not Detected		NI	Not Detected	Not Detected	2018-09-24	1899-12-31 22:15:00	PLUHERLIN	56	A	F
FT18.75	2018	Myotis daubentonii	Saliva	Detected	Not Detected		NI	Not Detected	Not Detected	2018-09-24	1899-12-31 23:10:00	PLUHERLIN	56		M
FT18.76	2018	Myotis daubentonii	Saliva	Detected	Not Detected		Not Detected	Not Detected	Not Detected	2018-09-24	1899-12-31 23:10:00	PLUHERLIN	56		M
FT18.77	2018	Myotis nattereri	Saliva	Detected	Not Detected		Not Detected	Not Detected	Not Detected	2018-09-24	1899-12-31 23:10:00	PLUHERLIN	56		M
FT18.78	2018	Myotis daubentonii	Saliva	Detected	Not Detected		NI	Not Detected	Not Detected	2018-09-24	1899-12-31 23:30:00	PLUHERLIN	56	A	F
FT18.79	2018	Myotis daubentonii	Saliva	Detected	Not Detected		Not Detected	Not Detected	Not Detected	2018-09-24	1899-12-31 23:30:00	PLUHERLIN	56	J	M
FT18.80	2018	Myotis mystacinus	Saliva	Detected	Not Detected		Not Detected	Not Detected	Not Detected	2018-09-24	1899-12-31 23:45:00	PLUHERLIN	56	J	F
FT18.81	2018	Barbastella barbastellus	Saliva	Detected	NI		Not Detected	Not Detected	Not Detected	2018-09-24	1899-12-31 23:45:00	PLUHERLIN	56		M
FT18.83	2018	Rhinolophus ferrumequinum	Saliva	Detected	Not Detected		Detected	Not Detected	Not Detected	2018-09-24	1899-12-31 23:45:00	PLUHERLIN	56	2A	M
FT18.84	2018	Myotis emarginatus	Saliva	Not Detected	NA-BA(-)		NA-BA(-)	NA-BA(-)	NA-BA(-)	2018-09-24	1899-12-31 00:10:00	PLUHERLIN	56		M
FT18.85	2018	Plecotus auritus	Saliva	Detected	Not Detected		Not Detected	Not Detected	Not Detected	2018-09-24	1899-12-31 00:10:00	PLUHERLIN	56		M
FT18.86	2018	Myotis emarginatus	Saliva	Detected	Not Detected		Detected	Not Detected	Not Detected	2018-09-24	1899-12-31 00:10:00	PLUHERLIN	56		M
FT18.87	2018	Myotis myotis	Saliva	Detected	Not Detected		Not Detected	Not Detected	Not Detected	2018-09-24	1899-12-31 00:30:00	PLUHERLIN	56	J	M
FT18.88	2018	Myotis alcathoe	Saliva	Detected	Not Detected		Not Detected	Not Detected	Not Detected	2018-09-24	1899-12-31 00:30:00	PLUHERLIN	56		M
FT18.89	2018	Myotis emarginatus	Saliva	Not Detected	NA-BA(-)		NA-BA(-)	NA-BA(-)	NA-BA(-)	2018-09-24	1899-12-31 00:30:00	PLUHERLIN	56	J	F
FT18.90	2018	Myotis daubentonii	Saliva	Detected	Not Detected		Not Detected	Not Detected	Not Detected	2018-09-24	1899-12-31 00:30:00	PLUHERLIN	56	J	F
FT18.91	2018	Myotis emarginatus	Saliva	Detected	Detected		NI	Not Detected	Not Detected	2018-09-24	1899-12-31 01:00:00	PLUHERLIN	56		M
FT18.92	2018	Myotis myotis	Saliva	Detected	NI		NI	Not Detected	Not Detected	2018-09-24	1899-12-31 01:10:51	PLUHERLIN	56	J	F
FT18.93	2018	Myotis mystacinus	Saliva	Detected	Not Detected		Not Detected	Not Detected	Not Detected	2018-09-24	1899-12-31 01:15:00	PLUHERLIN	56		M
FT18.94	2018	Myotis myotis	Saliva	Detected	Not Detected		Not Detected	Not Detected	Not Detected	2018-09-24	1899-12-31 01:26:01	PLUHERLIN	56	J	F
FT18.95	2018	Myotis emarginatus	Saliva	Detected	Not Detected		Not Detected	Not Detected	Not Detected	2018-09-24	1899-12-31 01:30:00	PLUHERLIN	56		M
FT18.116	2018	Myotis myotis	Saliva	Detected	Not Detected		NI	Not Detected	Not Detected	2018-09-27	1899-12-31 00:37:07	PLUHERLIN	56	J	M
FT18.137	2018	Myotis mystacinus	Saliva	Not Detected	NA-BA(-)		NA-BA(-)	NA-BA(-)	NA-BA(-)	2018-09-28	1900-01-01 00:30:00	PLUHERLIN	56		M
FT18.139	2018	Barbastella barbastellus	Saliva	Detected	Not Detected		NI	Not Detected	Not Detected	2018-09-28	1900-01-02 00:30:00	PLUHERLIN	56		F
FT18.138	2018	Myotis daubentonii	Saliva	Detected	Not Detected		Not Detected	Not Detected	Not Detected	2018-09-28	1900-01-03 00:30:00	PLUHERLIN	56		M
FT18.140	2018	Myotis mystacinus	Saliva	Detected	Not Detected		Not Detected	Not Detected	Not Detected	2018-09-28	1899-12-31 01:15:00	PLUHERLIN	56		M
FT18.142	2018	Myotis myotis	Saliva	Not Detected	NA-BA(-)		NA-BA(-)	NA-BA(-)	NA-BA(-)	2018-09-28	1899-12-31 01:56:19	PLUHERLIN	56	A	M
FT18.143	2018	Myotis emarginatus	Saliva	Detected	Not Detected		Not Detected	Not Detected	Not Detected	2018-09-28	1899-12-31 01:50:00	PLUHERLIN	56		M
FT18.144	2018	Myotis emarginatus	Saliva	Detected	NI		Not Detected	Not Detected	Not Detected	2018-09-28	1899-12-31 02:30:00	PLUHERLIN	56		M
FT18.164	2018	Rhinolophus ferrumequinum	Saliva	Detected	Not Detected		Detected	Not Detected	Not Detected	2018-09-30	1899-12-31 22:30:00	PLUHERLIN	56	2A	F
FT18.167	2018	Plecotus auritus	Saliva	Not Detected	NA-BA(-)		NA-BA(-)	NA-BA(-)	NA-BA(-)	2018-09-30	1899-12-31 23:10:00	PLUHERLIN	56		F
FT18.170	2018	Myotis myotis	Saliva	Detected	Not Detected		NI	Not Detected	Not Detected	2018-09-30	1899-12-31 01:15:00	PLUHERLIN	56	J	M
FT18.172	2018	Myotis myotis	Saliva	Detected	Not Detected		Not Detected	Not Detected	Not Detected	2018-09-30	1899-12-31 02:15:00	PLUHERLIN	56	J	M
FT18.173	2018	Myotis emarginatus	Saliva	Detected	Not Detected		NI	Not Detected	Not Detected	2018-09-30	1899-12-31 03:00:00	PLUHERLIN	56		M
NI	Not interpretable
NA-BA(-)	Non analysable- Beta-actin not detected
